# Supplementary material for: Genome-wide methylation profiling differentiates benign from aggressive and metastatic pituitary neuroendocrine tumors
Source: Acta Neuropathol. 2024 Nov 23;148(1):68. doi: 10.1007/s00401-024-02836-5 (PMC11585505; doi:10.1007/s00401-024-02836-5)
Supplement: Supplementary file 4 — Supplementary file4 (XLSX 59 KB) [file 401_2024_2836_MOESM4_ESM.xlsx]

## Sheet: Entire_Cohort_PC_vs_APT_KEGG
pathway	pval	padj	log2err	ES	NES	size	leadingEdge
KEGG_AXON_GUIDANCE	1.60003e-06	0.000278406	0.643552	0.519478	1.53	122	UNC5D SLIT2 PLXNB2 ROBO2 CXCR4 SLIT3 SEMA4B EPHA4 PAK1 PLXNC1 SEMA3E NGEF FES SEMA3G NFATC2 LIMK1 ABLIM2 MET ABL1 SEMA3D NTN1 DPYSL2 ROCK2 UNC5C SEMA3A DPYSL5 SEMA5A SEMA3C SEMA6A EPHA7 NFATC1 EPHA3 ABLIM1 SRGAP2 SLIT1 NCK2 CDC42 HRAS UNC5B SRGAP3 RAC2 CXCL12 EPHB1 RHOD SEMA4D LIMK2 SEMA5B EPHB2 RGS3 EFNA3 GNAI2 ABLIM3 CDK5 PLXNA1 SEMA7A FYN SEMA4G PLXNA2 SEMA6D EPHB6 EFNA5 RAC1 ROBO3 NTN4 PPP3CA…
KEGG_CALCIUM_SIGNALING_PATHWAY	3.21587e-06	0.00027978	0.627257	0.480986	1.43777	166	SPHK2 GRIN1 EDNRA ERBB2 CACNA1E MYLK SLC8A1 EDNRB NTSR1 ITPKB ADRA1A AVPR1A TACR1 CHRM2 PLCD4 ADRB1 ATP2B4 LTB4R2 BDKRB1 PTGER3 CD38 CAMK2B ERBB4 ADCY9 ITPKA CAMK2A RYR2 CACNA1C ATP2B2 BST1 HTR7 PRKCA CACNA1H PLCB2 PDE1A PDE1B PLCD1 BDKRB2 CACNA1B CHRM3 ADCY2 P2RX5 PLCD3 CHRM1 CACNA1D ADORA2B PTK2B ADRA1B VDAC1 GRM1 HRH1 PLCE1 CCKBR HRH2 CAMK2G TRHR ATP2A3 PDGFRB SLC25A31 GRM5 ITPR3 GNA11 SLC8A2 …
KEGG_NEUROACTIVE_LIGAND_RECEPTOR_INTERACTION	0.00010209	0.00445793	0.538434	0.43091	1.30838	249	GRIN1 EDNRA NPFFR2 VIPR2 S1PR3 GRID2 TAAR1 NPFFR1 CRHR2 GABRA6 EDNRB GABRG3 NTSR1 GLRA1 ADRA1A AVPR1A CALCR TACR1 CHRM2 GABRP ADRB1 F2RL1 LTB4R2 GRM4 GRID1 BDKRB1 C3AR1 PTGER3 GABRB2 HRH4 GRM7 HTR1F MTNR1B GABRR2 MLNR GABBR1 OPRM1 VIPR1 GZMA NR3C1 CALCRL ADRA2C CHRNB4 LPAR6 HTR7 ADCYAP1R1 CNR1 P2RY1 LEP BDKRB2 CHRNB1 GRIK3 GRM8 CHRM3 P2RX5 GALR3 GABRA5 PTH2R CHRM1 SSTR2 GRIA1 TSHR LEPR NPY1R ADOR…
KEGG_CYTOKINE_CYTOKINE_RECEPTOR_INTERACTION	0.000106602	0.00445793	0.538434	0.430916	1.30417	226	VEGFC TNFSF12 KIT PF4 IL21R TNFRSF1B IL22RA2 CXCR4 KITLG EDAR OSMR IL15 NGFR CCR4 TGFBR2 FLT3 TGFB1 FLT4 TGFB3 CCL27 PPBP CCL13 MET CCL1 IL3 HGF IL17RA CXCL13 CX3CL1 PDGFC CXCL1 CXCL5 CCL22 CXCR6 LEP TPO TNFRSF9 IL12RB2 IL12B IL19 IL1R1 CCR5 CXCR5 IL21 TNFSF4 BMPR1B INHBB LEPR CXCL12 CD40 IL7 TNFRSF25 IL2RB LIFR PDGFA IL1R2 RELT IL1A IL10 TNFSF10 CCR9 TNFSF13B IL2 IL20 ACVR2B INHBA EPOR CSF1R PDG…
KEGG_REGULATION_OF_ACTIN_CYTOSKELETON	0.000128102	0.00445793	0.518848	0.444293	1.33781	197	BAIAP2 FGF5 PIK3R1 DOCK1 FGFR1 IQGAP2 MYLK GSN FGFR2 PAK1 FGF12 ITGA2 EZR VAV1 PDGFD MYH14 CHRM2 GNG12 BDKRB1 FGF18 LIMK1 SCIN ITGAE ITGAM TIAM2 APC CYFIP2 ITGB6 PIK3CD FGF19 ROCK2 PIK3CG PDGFC ACTN2 ARHGEF4 FGF1 PIP4K2A BDKRB2 CSK CHRM3 ENAH CDC42 ITGA1 HRAS FGF14 MAP2K2 CHRM1 RAC2 PDGFA ITGAD LIMK2 FGF17 FGF11 ITGA8 ITGA9 RRAS2 GNA12 SSH1 BCAR1 PDGFRB FGF9 BRAF FGD3 FGF20 PPP1CA SSH2 FGF23 PIP5…
KEGG_FOCAL_ADHESION	0.000180248	0.00510038	0.518848	0.439846	1.32257	191	VEGFC ERBB2 PIK3R1 DOCK1 MYLK CAPN2 TNN LAMA3 PAK1 ITGA2 VAV1 PDGFD LAMC2 VWF TNXB TNR COL4A1 FLT4 MET ITGB6 PIK3CD ROCK2 PARVG HGF PIK3CG LAMA2 PDGFC ACTN2 PRKCA RELN COL6A3 CDC42 ITGA1 HRAS COL4A2 COL11A2 RAC2 CCND3 PDGFA LAMA4 IGF1R THBS4 ITGA8 ITGA9 LAMC3 SRC RAP1A BCL2 BCAR1 PDGFRB BRAF CAV3 MAPK10 FLT1 FLNB PPP1CA COL11A1 COL1A2 THBS2 BAD FYN COL2A1 SPP1 PIP5K1C CCND1 VAV3 VAV2 ITGA7 LAMC1 …
KEGG_PATHWAYS_IN_CANCER	0.000205188	0.00510038	0.518848	0.414868	1.26802	313	VEGFC ERBB2 TCF7L2 PAX8 FGF5 PIK3R1 KIT RASSF1 MECOM FGFR1 BRCA2 GLI2 KITLG LAMA3 FGFR2 WNT3A EGLN1 RUNX1 WNT5A FGF12 ITGA2 NTRK1 CDH1 LAMC2 WNT3 RASSF5 TGFBR2 SLC2A1 COL4A1 FLT3 TGFB1 CTNNA2 DAPK1 FGF18 FADD TGFB3 CDK6 CTBP2 CCNA1 MET APC ABL1 TPM3 PIK3CD FGF19 MMP2 HGF PIK3CG AXIN1 RXRA LAMA2 PRKCA FGF1 RARA WNT8B FZD1 WNT9A RUNX1T1 CDC42 HRAS FGF14 MAP2K2 PIAS1 PLD1 SMAD3 COL4A2 FZD9 AXIN2 BCL…
KEGG_MAPK_SIGNALING_PATHWAY	0.000303037	0.00659105	0.498493	0.423744	1.28708	251	FGF5 MAP3K13 CACNA1E MECOM FGFR1 MAPT NTF3 MAP4K1 MAPKAPK2 MAPK13 FGFR2 MAPKAPK3 PLA2G12B PAK1 CACNG1 FGF12 DAXX NTRK1 DUSP14 GNG12 PLA2G6 PTPRR TGFBR2 TGFB1 FGF18 NFATC2 TGFB3 DUSP16 NLK FGF19 CACNA1C RASGRF2 PLA2G2F CACNA2D3 PTPN5 PRKCA FGF1 CACNA1H SRF MAP3K11 BDNF CACNA1B PPM1A CDC42 HRAS FGF14 MAP2K2 IL1R1 RASGRP2 CACNB1 CACNA1D RAC2 ARRB1 PDGFA MAP3K6 IL1R2 IL1A FGF17 FGF11 TRAF6 RRAS2 RASG…
KEGG_CELL_ADHESION_MOLECULES_CAMS	0.00179982	0.0347965	0.344521	0.452928	1.33399	122	CD86 PTPRF VCAN HLA-A PTPRC HLA-DPA1 CD28 CNTNAP2 CD22 NLGN2 CDH1 CD6 HLA-DMA NCAM1 ITGAM VCAM1 PECAM1 SDC2 CLDN10 HLA-G HLA-F NRXN1 NRXN3 CD40 CNTNAP1 SDC4 MAG NFASC CDH5 CLDN5 ITGA8 ITGA9 ICAM3 CLDN7 ALCAM CADM1 SELPLG OCLN CDH15 NCAM2 CLDN18 CDH2 CD34 CLDN14 ITGAL HLA-DMB CD2 NRCAM HLA-DRB1 ESAM CLDN16 CDH3 MADCAM1 PDCD1 PVR CTLA4 HLA-DOB CLDN3 SIGLEC1 CD226 NRXN2 ICAM2 HLA-DQB1 ITGB2 CD4 ITGB…
KEGG_CHEMOKINE_SIGNALING_PATHWAY	0.00229977	0.040016	0.303779	0.429217	1.28594	175	DOCK2 PIK3R1 PF4 CXCR4 PAK1 PREX1 PRKCZ VAV1 GNG12 GNG4 CCR4 CCL27 ADCY9 PPBP CCL13 TIAM2 PIK3CD ADCY5 CCL1 ROCK2 PIK3CG CXCL13 CX3CL1 ELMO1 CXCL1 CXCL5 GNG11 CCL22 CXCR6 PLCB2 CSK GNB5 ADCY2 CDC42 HRAS CCR5 CXCR5 RASGRP2 RAC2 CXCL12 PTK2B GRK4 ARRB1 GRK5 CCR9 GNB1 GNAI2 RAP1A BCAR1 JAK3 BRAF GNG7 NFKB1 CCL20 VAV3 VAV2 PARD3 ADCY3 FOXO3 CCR7 GRK7 CCR1 CCL19 LYN PIK3R5 RAC1 PRKCD ADCY4 CCL28 ITK C…
KEGG_MELANOMA	0.00329967	0.0492951	0.252644	0.492771	1.40224	68	FGF5 PIK3R1 FGFR1 FGF12 CDH1 PDGFD FGF18 CDK6 MET PIK3CD FGF19 HGF PIK3CG PDGFC FGF1 HRAS FGF14 MAP2K2 PDGFA IGF1R FGF17 FGF11 PDGFRB FGF9 BRAF FGF20 BAD FGF23 CCND1 FGF8 CDKN1A PDGFRA PIK3R5 E2F1
KEGG_ECM_RECEPTOR_INTERACTION	0.00339966	0.0492951	0.248833	0.472516	1.36232	83	CD36 TNN LAMA3 GP1BB ITGA2 LAMC2 VWF TNXB TNR COL4A1 GP5 ITGB6 LAMA2 AGRN RELN CD47 COL6A3 SDC2 ITGA1 COL4A2 COL11A2 CD44 GP9 LAMA4 SDC4 THBS4 ITGA8 ITGA9 LAMC3 SV2C COL11A1 COL1A2 THBS2 COL2A1 SPP1 ITGA7 LAMC1 COL6A6 LAMB4 COL5A2 CHAD COL3A1 ITGA10 FN1 ITGB4 LAMB1 HSPG2 ITGA3
KEGG_VASCULAR_SMOOTH_MUSCLE_CONTRACTION	0.0039996	0.0535331	0.229089	0.454188	1.32802	106	EDNRA CALD1 KCNMB3 MYLK PLA2G12B ADRA1A AVPR1A PLA2G6 PPP1R12B ADCY9 ADCY5 CACNA1C ROCK2 PLA2G2F RAMP3 CALCRL KCNMA1 PRKCQ PRKCA PLCB2 ADCY2 MAP2K2 CACNA1D KCNMB4 RAMP1 PRKG1 ADORA2B ADRA1B PRKCE GNA12 BRAF PPP1R14A ITPR3 GNA11 PPP1CA PLA2G4A ADCY3 KCNMB2 ARHGEF11 PRKCH CALM2 MYL9 PRKCD ADCY4 PLA2G3 NPR2 PLCB4 ADCY8 MYH11 NPR1 PLCB3 ADCY1 PLA2G2C AGTR1
KEGG_WNT_SIGNALING_PATHWAY	0.00519948	0.0635324	0.200513	0.427656	1.27036	145	TCF7L2 NKD1 WNT3A WNT5A FRAT1 WNT3 PRICKLE2 LRP5 NFATC2 CAMK2B CTBP2 NLK APC CAMK2A ROCK2 TBL1XR1 AXIN1 DAAM1 SFRP2 PRKCA NFATC1 SIAH1 CSNK1A1L PLCB2 MMP7 WNT8B FZD1 WNT9A SMAD3 FZD9 AXIN2 RAC2 WNT7B CCND3 CSNK2B CAMK2G WNT4 FZD3 WNT7A FOSL1 WNT2B WNT11 CTBP1 MAPK10 WNT5B FZD7 WNT10B PPP2R5B DVL3 SFRP4 CCND1 CSNK2A1 PPP2R5C FBXW11 LEF1 DKK2 VANGL1 RAC1 DKK1 APC2 PPP3CA PSEN1 RUVBL1 NFATC4 PLCB4 D…
KEGG_HEDGEHOG_SIGNALING_PATHWAY	0.00570171	0.0635324	0.191388	0.500045	1.40019	55	GLI2 WNT3A WNT5A BMP5 WNT3 IHH CSNK1A1L WNT8B ZIC2 WNT9A CSNK1D PTCH1 WNT7B BMP4 SHH WNT4 WNT7A BMP6 WNT2B WNT11 CSNK1G2 WNT5B WNT10B BMP7 STK36 SUFU FBXW11 LRP2
KEGG_GLYCOSAMINOGLYCAN_BIOSYNTHESIS_HEPARAN_SULFATE	0.00584206	0.0635324	0.189707	0.579517	1.50593	25	EXTL1 B3GAT1 NDST4 HS3ST2 EXTL3 HS3ST1 HS6ST1 HS6ST3 HS3ST5 HS3ST3B1 EXTL2 B3GAT2 XYLT1 NDST1 GLCE EXT1 HS2ST1
KEGG_LEUKOCYTE_TRANSENDOTHELIAL_MIGRATION	0.0105989	0.104431	0.139715	0.438347	1.2828	108	PIK3R1 CXCR4 MAPK13 EZR VAV1 RASSF5 CTNNA2 ITGAM RHOH PIK3CD VCAM1 SIPA1 MMP2 ROCK2 CYBA PIK3CG NOX3 ACTN2 PRKCA RAPGEF4 PECAM1 CLDN10 CDC42 RAC2 CXCL12 NCF4 PTK2B RAPGEF3 CDH5 CLDN5 CLDN7 GNAI2 RAP1A BCAR1 TXK MAPK11 CTNNA3 OCLN CLDN18 VAV3 VAV2 CLDN14 CTNND1 ACTN1 ITGAL PIK3R5 MYL9 RAC1 ITK ESAM NCF2 CLDN16
KEGG_BASAL_CELL_CARCINOMA	0.0108032	0.104431	0.138395	0.486904	1.36339	55	TCF7L2 GLI2 WNT3A WNT5A WNT3 APC AXIN1 WNT8B FZD1 WNT9A FZD9 AXIN2 PTCH1 WNT7B BMP4 SHH WNT4 FZD3 WNT7A WNT2B WNT11 WNT5B FZD7 WNT10B DVL3 STK36 SUFU LEF1
KEGG_ADHERENS_JUNCTION	0.0148985	0.134985	0.117506	0.465451	1.32305	67	BAIAP2 ERBB2 PTPRF TCF7L2 FGFR1 CDH1 TGFBR2 CTNNA2 PTPRJ NLK MET FARP2 ACTN2 CDC42 SMAD3 RAC2 CSNK2B IGF1R PTPRB SRC PTPN6 LMO7 CTNNA3 FYN PARD3 CTNND1 CSNK2A1 ACTN1 FER LEF1 RAC1
KEGG_TYPE_I_DIABETES_MELLITUS	0.0155155	0.134985	0.115167	0.502043	1.37514	41	CD86 HLA-A PTPRN2 HLA-DPA1 CD28 GAD1 GAD2 HLA-DMA PRF1 GZMB HLA-G IL12B HLA-F IL1A CPE PTPRN IL2 IL1B FASLG
KEGG_AUTOIMMUNE_THYROID_DISEASE	0.0168252	0.139409	0.110535	0.505315	1.37435	38	CD86 HLA-A HLA-DPA1 CD28 HLA-DMA PRF1 GZMB TPO HLA-G HLA-F TSHR CD40 IL10 IL2 TG FASLG HLA-DMB HLA-DRB1 CTLA4 HLA-DOB HLA-DQB1 IFNA14 CGA HLA-DQA1 HLA-E HLA-DPB1 HLA-B
KEGG_MELANOGENESIS	0.0188981	0.146654	0.104085	0.433386	1.26302	100	TYRP1 TCF7L2 KIT KITLG EDNRB WNT3A WNT5A WNT3 CAMK2B ADCY9 CAMK2A ADCY5 PRKCA PLCB2 CREB3L2 WNT8B FZD1 WNT9A ADCY2 HRAS MAP2K2 FZD9 GNAO1 WNT7B CAMK2G GNAI2 WNT4 FZD3 WNT7A WNT2B WNT11 WNT5B FZD7 MC1R WNT10B DVL3 ADCY3 ASIP LEF1 CALM2 ADCY4 CREB3L1 PLCB4 ADCY8 TCF7L1 PLCB3 ADCY1
KEGG_FRUCTOSE_AND_MANNOSE_METABOLISM	0.0193853	0.146654	0.102976	0.52783	1.3963	29	GMPPA GMDS HK2 PFKFB3 HK1 PFKL PFKP HK3
KEGG_ENDOCYTOSIS	0.0220978	0.160209	0.096079	0.40018	1.19784	171	SH3GLB1 SH3GL3 KIT HLA-A ARAP2 CXCR4 FGFR2 PRKCZ NTRK1 ARAP1 ADRB1 DNM1 PARD6G AGAP1 ERBB4 PSD3 MET EHD2 NEDD4L IQSEC1 CHMP4C AP2S1 AP2A2 RAB11FIP1 VPS37C ASAP2 EPN1 CDC42 HLA-G HRAS PLD1 HLA-F CCR5 DNM3 VPS28 GRK4 ARRB1 IL2RB LDLRAP1 IGF1R GRK5 NEDD4 AP2M1 WWP1 TRAF6 SRC CSF1R FLT1 ACAP3 PIP5K1C EHD1 CHMP6 IQSEC3 HSPA2 PARD3 STAM2 CHMP4B PSD2 GRK7 PDGFRA RAB4A RAB11FIP3 ASAP1 FGFR4 VPS45 GIT2 SH…
KEGG_GLYCEROLIPID_METABOLISM	0.0248373	0.172867	0.0905618	0.493832	1.34658	39	LPL GK2 DGKD AGPAT4 DGKG PNLIPRP1 GLYCTK LIPC PNLIPRP2 DGKB DGKZ DGKI MBOAT1 AGPAT3 ALDH7A1 ALDH9A1 PNPLA3 AGPAT1 AGPAT2 MGLL MBOAT2
KEGG_PHOSPHATIDYLINOSITOL_SIGNALING_SYSTEM	0.0265973	0.176096	0.0873573	0.443166	1.26903	75	PIK3C2G PIK3R1 DGKD DGKG ITPKB INPP5A INPP4B PLCD4 ITPKA PIK3CD PIK3CG INPP4A PRKCA PIP4K2A PLCB2 PLCD1 PLCD3 CDS1 DGKB DGKZ DGKI PLCE1 INPP5K SYNJ2 ITPR3 PIP5K1C INPP5J CALM2 PIK3R5 INPP5B INPP5D PLCB4 PLCB3 PRKCG DGKH ITPK1
KEGG_PATHOGENIC_ESCHERICHIA_COLI_INFECTION	0.0275028	0.176096	0.0858735	0.469187	1.30842	52	TUBA3C TUBAL3 EZR CDH1 TLR5 CTTN ABL1 KRT18 ROCK2 PRKCA ARHGEF2 YWHAZ NCK2 CDC42 TLR4 TUBA3E OCLN TUBB6 FYN TUBB
KEGG_NITROGEN_METABOLISM	0.0283372	0.176096	0.0850801	0.553531	1.41038	21	AMT CA6 CA12 HAL CPS1 GLUL CA2 CA13 CA8 CA3 CA14 CA1
KEGG_FC_GAMMA_R_MEDIATED_PHAGOCYTOSIS	0.0342966	0.205779	0.0766085	0.428341	1.23874	87	DOCK2 SPHK2 PIK3R1 PTPRC GSN PAK1 VAV1 PLA2G6 DNM1 LIMK1 SCIN MYO10 PIK3CD PIK3CG AMPH PRKCA ASAP2 LAT CDC42 PLD1 DNM3 RAC2 GAB2 LIMK2 PRKCE PLA2G4A PIP5K1C VAV3 VAV2 LYN ASAP1 PIK3R5 RAC1 PRKCD INPP5D PLA2G4D
KEGG_DILATED_CARDIOMYOPATHY	0.0382962	0.222118	0.072342	0.426957	1.23384	86	SLC8A1 CACNG1 ITGA2 ADRB1 TGFB1 TGFB3 ADCY9 TPM3 ITGB6 RYR2 ADCY5 CACNA1C LAMA2 CACNA2D3 ADCY2 ITGA1 CACNB1 CACNA1D DES ITGA8 MYL3 ITGA9 SGCD CACNA2D1 ITGA7 ADCY3 CACNA2D4 CACNB2 CACNG5 ADCY4 ITGA10 CACNG6 ITGB4 ADCY8 LMNA ADCY1 ACTG1 TNNT2 TGFB2 ITGA3 CACNG4 TNNI3 TPM4 ACTC1 TTN ITGB8 DAG1 TNF SGCG ITGA4 ITGAV ITGB7 IGF1 CACNG8 ITGA6 CACNB4 SGCA MYL2 ITGA11 ITGB5 CACNA1S
KEGG_ALLOGRAFT_REJECTION	0.0409779	0.230005	0.0699072	0.490385	1.31894	34	CD86 HLA-A HLA-DPA1 CD28 HLA-DMA PRF1 GZMB HLA-G IL12B HLA-F CD40 IL10 IL2 FASLG HLA-DMB HLA-DRB1 HLA-DOB HLA-DQB1 TNF HLA-DQA1 HLA-E HLA-DPB1 HLA-B
KEGG_ARRHYTHMOGENIC_RIGHT_VENTRICULAR_CARDIOMYOPATHY_ARVC	0.0429957	0.233789	0.0681021	0.436728	1.24613	71	TCF7L2 SLC8A1 CACNG1 ITGA2 CTNNA2 ITGB6 RYR2 CACNA1C LAMA2 CACNA2D3 ACTN2 DSC2 ITGA1 CACNB1 CACNA1D DES ITGA8 ITGA9 SGCD CTNNA3 CDH2 CACNA2D1 ITGA7 CACNA2D4 CACNB2 ACTN1 CACNG5 LEF1 ITGA10 CACNG6 ITGB4 LMNA TCF7L1 ACTG1 ITGA3 TCF7 CACNG4 ITGB8 DAG1 DSG2 SGCG ITGA4 ITGAV ITGB7 DSP CACNG8 ITGA6 CACNB4 PKP2 SGCA ITGA11 ITGB5 CACNA1S
KEGG_ALANINE_ASPARTATE_AND_GLUTAMATE_METABOLISM	0.0450984	0.237792	0.0665778	0.503453	1.33181	29	GAD1 GAD2 DDO GPT2 CPS1 GLUL ASPA GPT ALDH4A1
KEGG_NEUROTROPHIN_SIGNALING_PATHWAY	0.049995	0.251087	0.0629188	0.404232	1.1895	120	PIK3R1 ZNF274 NTF3 MAPKAPK2 MAPK13 NTRK1 TP73 NGFR CAMK2B ABL1 PIK3CD CAMK2A PIK3CG CSK BDNF YWHAZ CDC42 HRAS MAP2K2 IRS1 GAB1 IRAK2 TRAF6 IRAK3 CAMK2G RAP1A BCL2 RPS6KA4 BRAF MAPK11 MAPK10 RPS6KA2 FASLG CAMK4 BAD ARHGDIB NFKB1 SH2B2 FOXO3 RAPGEF1 CALM2 PIK3R5 ARHGDIA RAC1 PRKCD PSEN1 NGF SORT1 SHC3 MAPK8 YWHAE YWHAG MAP2K5 AKT1 CAMK2D KIDINS220 NTRK2 PIK3CA YWHAQ RIPK2 NTRK3 PIK3CB RPS6KA5 MAPK1…
KEGG_GRAFT_VERSUS_HOST_DISEASE	0.0505061	0.251087	0.0626552	0.482052	1.30023	35	CD86 HLA-A HLA-DPA1 CD28 HLA-DMA PRF1 GZMB HLA-G HLA-F KLRD1 IL1A IL2 IL1B FASLG HLA-DMB HLA-DRB1 HLA-DOB HLA-DQB1 TNF HLA-DQA1 HLA-E HLA-DPB1 HLA-B
KEGG_HYPERTROPHIC_CARDIOMYOPATHY_HCM	0.0538946	0.260491	0.0604731	0.424215	1.22041	80	SLC8A1 CACNG1 ITGA2 TGFB1 TGFB3 TPM3 ITGB6 RYR2 CACNA1C LAMA2 CACNA2D3 PRKAG2 ITGA1 ACE CACNB1 CACNA1D DES ITGA8 MYL3 ITGA9 SGCD CACNA2D1 ITGA7 CACNA2D4 CACNB2 CACNG5 ITGA10 CACNG6 ITGB4 LMNA ACTG1 TNNT2 TGFB2 ITGA3 CACNG4 TNNI3 TPM4 ACTC1 TTN ITGB8 DAG1 PRKAB1 TNF SGCG ITGA4 ITGAV ITGB7 IGF1 CACNG8 ITGA6 CACNB4 SGCA MYL2 ITGA11 ITGB5 CACNA1S MYBPC3 IL6
KEGG_PURINE_METABOLISM	0.0575942	0.270849	0.0583824	0.394434	1.16999	141	PDE4D GMPR PDE6C PDE6B ADCY10 POLR2G POLD3 AK5 ADCY9 POLR1A ADCY5 ENTPD2 ALLC PDE1A PDE1B PDE4A ADCY2 FHIT ITPA NT5C2 POLR3B GUCY2C POLR1B PDE3A PDE3B PDE2A PDE6H AMPD2 PDE9A PAPSS1 PDE1C POLR3D PDE7B NME2 POLD2 ADCY3 PDE8A POLR1D PDE4B AK7 POLE XDH ADCY4 AK2 PDE4C ADK DGUOK ENTPD5 NPR2 ADCY8 NPR1 PDE5A ADCY1 NT5C1A GUK1 ENPP3 IMPDH1 POLR1C ENTPD1 PDE8B NME7 PRPS1L1 PDE6A PKLR PDE10A NT5E POLR2H …
KEGG_O_GLYCAN_BIOSYNTHESIS	0.0616438	0.280437	0.0565295	0.50698	1.31744	25	GALNT13 GALNTL6 GALNT14 GALNT2 GALNT12 GALNT10 GALNT9 GALNT5 GALNTL5 GALNT6 ST3GAL2 GALNT8 ST6GALNAC1
KEGG_ABC_TRANSPORTERS	0.0628566	0.280437	0.0557566	0.461689	1.26746	42	ABCG1 ABCC9 CFTR ABCB4 ABCC4 ABCC1 TAP2 ABCC3 ABCB1 ABCA10 ABCG5 ABCG8 ABCA3 TAP1 ABCC10 ABCB5 ABCC11 ABCB6 ABCA2 ABCA1 ABCC12 ABCC2 ABCA13 ABCC5 ABCD2 ABCA12 ABCA8 ABCC6 ABCG4 ABCB10 ABCC8 ABCA7 ABCA4 ABCB9
KEGG_EPITHELIAL_CELL_SIGNALING_IN_HELICOBACTER_PYLORI_INFECTION	0.0678932	0.295335	0.0534741	0.431018	1.22262	65	TCIRG1 MAPK13 PAK1 ATP6V1B1 NOD1 ATP6V0C MET CXCL1 CSK CDC42 IGSF5 PTPRZ1 ATP6V1G3 ATP6V0A4 ATP6V0E1 SRC MAP3K14 MAPK11 MAPK10 NFKB1 ADAM10 LYN RAC1 ATP6V1D MAPK8 CCL5 HBEGF MAP2K4 EGFR ATP6V0A2 ADAM17 ATP6V1H ATP6V1A
KEGG_INTESTINAL_IMMUNE_NETWORK_FOR_IGA_PRODUCTION	0.0736442	0.312539	0.051203	0.450497	1.24354	45	CD86 CXCR4 HLA-DPA1 CD28 IL15 HLA-DMA TGFB1 CCL27 CXCL12 CD40 IL10 CCR9 TNFSF13B IL2 MAP3K14 LTBR AICDA HLA-DMB HLA-DRB1 CCL28 MADCAM1 HLA-DOB HLA-DQB1 ICOS HLA-DQA1 ITGA4 HLA-DPB1 ITGB7 IL15RA
KEGG_RENAL_CELL_CARCINOMA	0.0776	0.321486	0.0497572	0.427638	1.21217	64	VEGFC PIK3R1 EGLN1 PAK1 SLC2A1 TGFB1 TGFB3 MET PIK3CD HGF PIK3CG CDC42 HRAS MAP2K2 GAB1 RAP1A EGLN3 BRAF ARNT ETS1 RAPGEF1 PIK3R5 RAC1 EPAS1 ARNT2 TGFB2 AKT1 PAK6 PAK2 PIK3CA CREBBP PIK3CB VEGFA MAPK1 AKT3 GRB2 PTPN11 EGLN2
KEGG_TYPE_II_DIABETES_MELLITUS	0.081649	0.327474	0.0484163	0.447175	1.23437	45	PIK3R1 CACNA1E PRKCZ HK2 HK1 PIK3CD PDX1 CACNA1C PIK3CG HK3 CACNA1B IRS1 CACNA1D PRKCE MAPK10 SLC2A2 PIK3R5 PRKCD MTOR MAPK8 CACNA1A CACNA1G GCK PKLR PIK3CA KCNJ11 TNF PIK3CB INSR MAPK1
KEGG_GAP_JUNCTION	0.0833917	0.327474	0.0478437	0.411581	1.18664	83	TUBA3C TUBAL3 PDGFD ADRB1 ADCY9 ADCY5 PDGFC PRKCA PLCB2 GJD2 ADCY2 CSNK1D HRAS MAP2K2 PRKG1 DRD2 PDGFA GRM1 SRC TUBA3E GNAI2 PDGFRB GRM5 ITPR3 GNA11 TUBB6 TUBB ADCY3 PDGFRA DRD1 ADCY4 PLCB4 ADCY8 PLCB3 HTR2A ADCY1 PRKCG MAP2K5 EGFR ITPR2 TUBA8
KEGG_TGF_BETA_SIGNALING_PATHWAY	0.0846915	0.327474	0.0474412	0.409434	1.18217	85	SMAD6 PITX2 GDF6 BMP5 LTBP1 LEFTY1 TGFBR2 TGFB1 SMAD9 TGFB3 ZFYVE9 ROCK2 LEFTY2 SMAD3 BMPR1B INHBB BMP4 SMAD5 TFDP1 THBS4 ACVR2B INHBA SMAD7 BMP6 DCN THBS2 AMH BMP7 ID4 BMPR1A
KEGG_CYSTEINE_AND_METHIONINE_METABOLISM	0.0981946	0.371432	0.0438061	0.464718	1.24517	33	BHMT MAT1A DNMT3A MPST MAT2B DNMT3L MTAP AHCYL2 AHCY DNMT3B AHCYL1 ADI1 LDHA ENOPH1 IL4I1 CBS LDHB
KEGG_FC_EPSILON_RI_SIGNALING_PATHWAY	0.1028	0.380579	0.0426326	0.409797	1.17528	77	PIK3R1 MAPK13 PLA2G12B VAV1 PLA2G6 PIK3CD IL3 PIK3CG PLA2G2F FCER1G PRKCA LAT HRAS MAP2K2 RAC2 GAB2 PRKCE MAPK11 MAPK10 MAP2K6 PLA2G4A FYN VAV3 VAV2 CSF2 LYN PIK3R5 RAC1 PRKCD PLA2G3 MS4A2 INPP5D MAPK8 PLA2G2C IL13 MAP2K4 AKT1 LCP2 PIK3CA SYK PLA2G5 TNF
KEGG_VEGF_SIGNALING_PATHWAY	0.108689	0.393998	0.0413224	0.410039	1.1731	74	SPHK2 PIK3R1 MAPKAPK2 MAPK13 MAPKAPK3 PLA2G12B PLA2G6 NFATC2 PIK3CD PIK3CG PLA2G2F PRKCA NFATC1 CDC42 HRAS MAP2K2 RAC2 SRC SH2D2A MAPK11 BAD PLA2G4A PIK3R5 RAC1 PLA2G3 PPP3CA NOS3 NFATC4 PLA2G2C PRKCG AKT1 PXN HSPB1 PIK3CA PLA2G5 PPP3R2 CASP9 PTK2 PIK3CB VEGFA MAPK1 PRKCB AKT3
KEGG_MATURITY_ONSET_DIABETES_OF_THE_YOUNG	0.11805	0.419198	0.0396048	0.478327	1.24298	25	FOXA2 HHEX HNF4G PAX6 HNF4A PDX1 NR5A2 NKX2-2 ONECUT1 SLC2A2 HNF1B HNF1A GCK PKLR PAX4 MNX1 NEUROG3
KEGG_INOSITOL_PHOSPHATE_METABOLISM	0.129139	0.448261	0.0374795	0.423344	1.18221	53	PIK3C2G ITPKB INPP5A INPP4B PLCD4 ITPKA PIK3CD PIK3CG INPP4A PIP4K2A PLCB2 PLCD1 PLCD3 PLCE1 INPP5K SYNJ2 PIP5K1C INPP5J INPP5B PLCB4 PLCB3 ITPK1 PIK3CA IPMK PIP4K2B PI4KA PIK3CB INPP5E
KEGG_PANCREATIC_CANCER	0.131387	0.448261	0.0371008	0.410063	1.16462	66	VEGFC ERBB2 PIK3R1 BRCA2 TGFBR2 TGFB1 TGFB3 CDK6 PIK3CD PIK3CG CDC42 PLD1 SMAD3 BCL2L1 RAC2 RALB BRAF MAPK10 BAD NFKB1 CCND1 RALBP1 PIK3R5 RAC1 E2F1 MAPK8 TGFB2 AKT1 EGFR JAK1 RB1 PIK3CA CASP9 EGF PIK3CB VEGFA MAPK1 STAT3 AKT3 IKBKB SMAD2 RALA
KEGG_ADIPOCYTOKINE_SIGNALING_PATHWAY	0.137014	0.453485	0.0362171	0.411079	1.16333	63	CD36 TNFRSF1B CPT1B NPY SLC2A1 RXRA ACSL6 PRKCQ STK11 LEP PRKAG2 IRS1 LEPR G6PC2 MAPK10 CAMKK2 NFKB1 TRADD ACSL5 MTOR CPT1A TNFRSF1A MAPK8 ADIPOR2 RXRB AKT1 ACACB PRKAB1 PPARGC1A RXRG TNF ADIPOR1 CAMKK1 PCK2 STAT3 AKT3 PTPN11 NFKBIE IKBKB AGRP
KEGG_VIRAL_MYOCARDITIS	0.138686	0.453485	0.0359589	0.408352	1.15976	66	CD86 HLA-A HLA-DPA1 CD28 MYH14 HLA-DMA PRF1 ABL1 LAMA2 MYH7B HLA-G HLA-F RAC2 CD40 SGCD FYN CCND1 MYH9 ITGAL HLA-DMB MYH3 CXADR RAC1 HLA-DRB1 MYH11 HLA-DOB ACTG1 MYH15 CD55 HLA-DQB1 CAV1 ITGB2 DAG1 SGCG HLA-DQA1 HLA-E HLA-DPB1 HLA-B CASP9
KEGG_HEMATOPOIETIC_CELL_LINEAGE	0.142586	0.453485	0.0353832	0.398238	1.14647	81	CD36 KIT KITLG GP1BB CD22 ITGA2 FLT3 CD38 GP5 ITGAM IL3 MME TPO ITGA1 IL1R1 CD44 FCER2 IL7 GP9 IL1R2 IL1A CD19 EPOR CSF1R IL1B CD3G CSF1 CD5 IL5RA CD34 CSF2 GYPA CD2
KEGG_NOTCH_SIGNALING_PATHWAY	0.143343	0.453485	0.0352822	0.426686	1.17968	46	MFNG DLL3 PSEN2 CTBP2 NCOR2 DLL4 MAML3 JAG1 PTCRA NOTCH3 MAML2 KAT2A DTX3L CTBP1 DVL3 DTX1 PSEN1 NUMB ADAM17 NOTCH4 RBPJL NCSTN CREBBP HES5 DTX4 NUMBL LFNG
KEGG_B_CELL_RECEPTOR_SIGNALING_PATHWAY	0.148885	0.461045	0.0344989	0.402656	1.14891	71	PIK3R1 CARD11 BLNK CD22 VAV1 NFATC2 PIK3CD PIK3CG NFATC1 CD79B HRAS MAP2K2 RAC2 CD81 MALT1 CD19 RASGRP3 PTPN6 PIK3AP1 NFKB1 VAV3 VAV2 LYN PIK3R5 RAC1 PPP3CA INPP5D NFATC4 IFITM1 AKT1 PIK3CA SYK PPP3R2 PIK3CB MAPK1 PRKCB AKT3 GRB2 NFKBIE IKBKB CD79A
KEGG_APOPTOSIS	0.155684	0.461045	0.0336019	0.395555	1.13796	80	PIK3R1 CAPN2 NTRK1 DFFA FADD PIK3CD IL3 PIK3CG IL1R1 BCL2L1 IRAK2 ENDOD1 IL1A CASP10 TNFSF10 IRAK3 PRKAR1B BCL2 RIPK1 IL1B MAP3K14 FASLG BAD NFKB1 PIK3R5 TRADD PPP3CA NGF TNFRSF1A BIRC3 CAPN1 AKT1 TNFRSF10A TNFRSF10D PIK3CA TNF TNFRSF10C PPP3R2 CASP9 PIK3CB ATM
KEGG_SMALL_CELL_LUNG_CANCER	0.155984	0.461045	0.0335636	0.395216	1.13777	81	PIK3R1 LAMA3 ITGA2 LAMC2 COL4A1 CDK6 PIK3CD PIK3CG RXRA LAMA2 FHIT PIAS1 COL4A2 BCL2L1 LAMA4 TRAF3 LAMC3 TRAF6 BCL2 NFKB1 CCND1 LAMC1 PIK3R5 LAMB4 E2F1 TRAF5 FN1 BIRC3 LAMB1 ITGA3 RXRB AKT1 RB1 PIK3CA RXRG PIAS2 NOS2 ITGAV LAMB3 CASP9 PTK2 PIK3CB ITGA6 AKT3 LAMA1 IKBKB RARB TRAF1 TRAF4 BIRC2 PIAS4 TP53
KEGG_ENDOMETRIAL_CANCER	0.156331	0.461045	0.0335254	0.419444	1.16638	50	ERBB2 TCF7L2 PIK3R1 CDH1 CTNNA2 APC PIK3CD PIK3CG AXIN1 HRAS MAP2K2 AXIN2 BRAF CTNNA3 BAD CCND1 FOXO3 LEF1 PIK3R5 APC2 TCF7L1 MLH1 TCF7 AKT1 EGFR PIK3CA CASP9 EGF PIK3CB MAPK1 AKT3 GRB2 ILK
KEGG_GLYCEROPHOSPHOLIPID_METABOLISM	0.165383	0.479612	0.0324136	0.402308	1.14356	67	PGS1 DGKD AGPAT4 PLA2G12B DGKG PCYT1A CHAT PLA2G6 PLA2G2F MBOAT7 PLD1 CDS1 DGKB DGKZ ETNK2 DGKI MBOAT1 AGPAT3 LPCAT1 PLA2G4A PTDSS2 AGPAT1 PLA2G3 AGPAT2 CRLS1 MBOAT2 PLA2G2C DGKH PEMT PLA2G5 LPCAT2 PTDSS1 GPAM ETNK1
KEGG_RENIN_ANGIOTENSIN_SYSTEM	0.175974	0.490716	0.0317936	0.502652	1.21892	15	NLN MME ACE REN AGT THOP1 AGTR1 CPA3 CTSG MAS1
KEGG_GALACTOSE_METABOLISM	0.176471	0.490716	0.0313083	0.461655	1.19638	24	GALK2 HK2 HK1 PFKL PFKP HK3 PGM2 GAA G6PC2 LCT B4GALT1 GCK GALK1 PGM1 UGP2
KEGG_SPHINGOLIPID_METABOLISM	0.177673	0.490716	0.0310826	0.435418	1.17445	35	SPHK2 UGT8 SGPP2 B4GALT6 CERK NEU1 ASAH2 NEU2 SGMS2 ARSA
KEGG_PRIMARY_BILE_ACID_BIOSYNTHESIS	0.185102	0.499804	0.0307562	0.493207	1.20803	16	CYP8B1 CYP7B1 HSD3B7 SCP2 CYP7A1 CH25H CYP27A1 ACOX2 CYP46A1 SLC27A5 CYP39A1 AKR1D1
KEGG_ASTHMA	0.186708	0.499804	0.0302159	0.448466	1.17596	27	HLA-DPA1 HLA-DMA IL3 FCER1G PRG2 CD40 IL10 HLA-DMB HLA-DRB1 MS4A2 HLA-DOB IL13 HLA-DQB1 CCL11 TNF HLA-DQA1 HLA-DPB1
KEGG_GLYCOSPHINGOLIPID_BIOSYNTHESIS_LACTO_AND_NEOLACTO_SERIES	0.192052	0.506318	0.0297543	0.459497	1.18521	23	B3GALT1 ST3GAL3 FUT2 B3GNT4 FUT9 ST3GAL4 FUT6 FUT4 GCNT2 FUT5
KEGG_TOLL_LIKE_RECEPTOR_SIGNALING_PATHWAY	0.20178	0.524025	0.0286972	0.387144	1.11453	81	CD86 PIK3R1 MAPK13 TLR1 TLR5 FADD PIK3CD PIK3CG MAP2K2 IL12B TLR2 CD40 TLR4 TRAF3 TRAF6 TLR9 RIPK1 IRF7 IL1B MAPK11 MAPK10 MAP2K6 NFKB1 SPP1 PIK3R5 RAC1 MAP3K8 CD14 TOLLIP MAPK8 CCL5 CTSK IFNAR2 MAP2K4 CXCL10 AKT1
KEGG_GNRH_SIGNALING_PATHWAY	0.206379	0.528088	0.0282937	0.379243	1.10375	97	MAPK13 PLA2G12B PLA2G6 CAMK2B ADCY9 CAMK2A MMP2 ADCY5 CACNA1C PLA2G2F PRKCA PLCB2 ADCY2 CDC42 HRAS MAP2K2 PLD1 CACNA1D PTK2B GNRHR SRC CAMK2G MAPK11 MAPK10 ITPR3 GNA11 MAP2K6 PLA2G4A ADCY3 CALM2 PRKCD ADCY4 PLA2G3 PLCB4 ADCY8 PLCB3 MAPK8 ADCY1 HBEGF PLA2G2C MAP2K4
KEGG_ALDOSTERONE_REGULATED_SODIUM_REABSORPTION	0.213757	0.530372	0.0276944	0.418156	1.14294	40	PIK3R1 SGK1 PIK3CD NEDD4L PIK3CG PRKCA KCNJ1 IRS1 HSD11B2 PIK3R5 SCNN1B SCNN1A NR3C2 PRKCG ATP1A3 FXYD2 ATP1A1 PIK3CA IGF1 PIK3CB INSR MAPK1 PRKCB SFN HSD11B1
KEGG_T_CELL_RECEPTOR_SIGNALING_PATHWAY	0.217678	0.530372	0.0273526	0.375802	1.09667	103	PIK3R1 CARD11 PTPRC MAPK13 PAK1 CD28 VAV1 NFATC2 PIK3CD PIK3CG PRKCQ NFATC1 LAT CD247 ZAP70 NCK2 CDC42 HRAS MAP2K2 IL10 MALT1 IL2 TEC PTPN6 CD3G MAP3K14 MAPK11 NFKB1 FYN VAV3 VAV2 CSF2 PIK3R5 ITK MAP3K8 PPP3CA NFATC4 PDCD1 CTLA4 RASGRP1 AKT1 PAK6 PAK2 CD4 LCP2 PIK3CA ICOS TNF PPP3R2 PIK3CB MAPK1 AKT3 GRB2 NFKBIE IKBKB RHOA CD8A
KEGG_LEISHMANIA_INFECTION	0.2269	0.530372	0.0266342	0.393672	1.11267	62	HLA-DPA1 MAPK13 HLA-DMA TGFB1 TGFB3 ITGAM CYBA IL12B TLR2 NCF4 TLR4 IL1A IL10 TRAF6 PTPN6 IL1B MAPK11 NFKB1 HLA-DMB HLA-DRB1 NCF2 HLA-DOB TGFB2 HLA-DQB1 JAK1 ITGB2 FCGR2A TNF NOS2 CR1 HLA-DQA1 ITGA4 HLA-DPB1
KEGG_JAK_STAT_SIGNALING_PATHWAY	0.227577	0.530372	0.0265812	0.367294	1.08349	126	PIK3R1 IL21R IL22RA2 OSMR IL15 SPRED1 STAT4 PIK3CD IL3 PIK3CG SPRY2 LEP TPO IL12RB2 SPRY1 PIAS1 IL12B IL19 IL21 BCL2L1 LEPR IL7 CCND3 IL2RB LIFR IRF9 IL10 IL2 PTPN6 IL20 EPOR JAK3 GHR IL5RA CCND1 CISH STAM2 CSF2 CTF1 TSLP STAT6 PIK3R5 IL24 TYK2 IL13 IFNAR2 IL23A LIF AKT1 IL20RB CCND2 JAK1 OSM IL20RA PIK3CA PRL IFNA14 PIAS2 CREBBP IL15RA CSF3R PIK3CB STAT3 AKT3 SOCS5 IL23R GRB2 PTPN11 PRLR
KEGG_COLORECTAL_CANCER	0.228377	0.530372	0.0265208	0.394304	1.11278	61	TCF7L2 PIK3R1 TGFBR2 TGFB1 TGFB3 APC PIK3CD PIK3CG AXIN1 SMAD3 AXIN2 RAC2 BCL2 BRAF MAPK10 BAD CCND1 LEF1 PIK3R5 RAC1 APC2 TCF7L1 MAPK8 TGFB2 MLH1 TCF7 AKT1 DCC PIK3CA MSH3 CASP9 PIK3CB MAPK1 AKT3 SMAD2 RHOA
KEGG_TRYPTOPHAN_METABOLISM	0.22838	0.530372	0.0265585	0.422772	1.14034	35	TPH2 KMO AFMID DDC AADAT TDO2 ALDH7A1 ALDH9A1 INMT AOX1 AANAT WARS2 EHHADH IL4I1 CYP1A1 CYP1B1 TPH1 CYP1A2 IDO2 ACMSD CAT ALDH1B1 HADH
KEGG_AMINO_SUGAR_AND_NUCLEOTIDE_SUGAR_METABOLISM	0.230477	0.530372	0.0263861	0.414437	1.13278	40	GMPPA GALK2 GMDS HK2 HK1 HEXA HK3 PGM2 CYB5R1 NPL UXS1 GNE PGM3 GFPT2 GCK AMDHD2 GALK1 NANP PGM1
KEGG_GLYCOSAMINOGLYCAN_BIOSYNTHESIS_CHONDROITIN_SULFATE	0.231657	0.530372	0.0264833	0.454471	1.15798	21	CHSY3 CHST15 CSGALNACT1 B3GAT1 CHST3 B3GAT2 XYLT1 CHST11 UST DSE B4GALT7 XYLT2 CHST13 CHPF2 CSGALNACT2 CHST14 CHPF CHST12
KEGG_CHRONIC_MYELOID_LEUKEMIA	0.238476	0.535909	0.0257827	0.386205	1.10197	71	PIK3R1 MECOM RUNX1 TGFBR2 TGFB1 TGFB3 CDK6 CTBP2 ABL1 PIK3CD PIK3CG HRAS MAP2K2 SMAD3 BCL2L1 GAB2 BRAF CTBP1 BAD NFKB1 CCND1 CDKN1A PIK3R5 E2F1
KEGG_NON_SMALL_CELL_LUNG_CANCER	0.245074	0.535909	0.0253295	0.397524	1.1101	53	ERBB2 PIK3R1 RASSF1 RASSF5 CDK6 PIK3CD PIK3CG RXRA PRKCA FHIT HRAS MAP2K2 BRAF BAD CCND1 FOXO3 PIK3R5 E2F1 PRKCG RXRB AKT1 EGFR RB1 PIK3CA RXRG CASP9 EGF PIK3CB MAPK1 PRKCB AKT3 GRB2
KEGG_GLYCOSPHINGOLIPID_BIOSYNTHESIS_GANGLIO_SERIES	0.245621	0.535909	0.0257898	0.480188	1.16445	15	HEXA B3GALT4 ST6GALNAC6 ST3GAL2 ST8SIA5 ST6GALNAC3 B4GALNT1 ST6GALNAC5 ST3GAL1 ST8SIA1 ST3GAL5
KEGG_LONG_TERM_POTENTIATION	0.247575	0.535909	0.0251527	0.387501	1.09918	65	GRIN1 CAMK2B CAMK2A CACNA1C PRKCA PLCB2 HRAS MAP2K2 GRIA1 RAPGEF3 GRM1 CAMK2G RAP1A PPP1R1A BRAF GRM5 ITPR3 RPS6KA2 PPP1CA CAMK4 GRIN2B CALM2 PPP3CA PLCB4 ADCY8 PLCB3 ADCY1 PRKCG ITPR2 CAMK2D CREBBP GRIN2D PPP3R2 MAPK1 PRKCB ITPR1 PPP1CC CALM1
KEGG_PPAR_SIGNALING_PATHWAY	0.249475	0.535909	0.0250251	0.387274	1.09853	65	LPL FABP4 CD36 GK2 SLC27A1 CPT1B CYP8B1 CPT2 PLIN1 RXRA ACSL6 SCP2 SCD5 NR1H3 CYP7A1 ACOX3 FABP2 ACADM APOA5 UCP1 FABP7 PLTP ACSL5 FABP1 CPT1A OLR1 EHHADH CYP27A1 RXRB ACOX2 MMP1 FABP6 APOA1 APOC3 RXRG
KEGG_PROSTATE_CANCER	0.274473	0.580534	0.0234574	0.373943	1.0797	85	ERBB2 TCF7L2 PIK3R1 FGFR1 FGFR2 PDGFD CREB5 PIK3CD PIK3CG PDGFC CREB3L2 HRAS MAP2K2 PDGFA IGF1R SRD5A2 BCL2 PDGFRB BRAF BAD NFKB1 CCND1 CDKN1A PDGFRA LEF1 PIK3R5 E2F1 CREB3L1 MTOR TCF7L1 GSTP1 TCF7 AKT1 EGFR RB1 PIK3CA CREBBP CREB1 CASP9 IGF1 EGF PIK3CB MAPK1 AKT3 GRB2 IKBKB FOXO1 HSP90AA1
KEGG_AMYOTROPHIC_LATERAL_SCLEROSIS_ALS	0.282428	0.580534	0.0230007	0.392521	1.09462	52	GRIN1 TNFRSF1B MAPK13 PRPH2 DAXX ALS2 BCL2L1 GRIA1 BCL2 MAPK11 MAP2K6 BAD NEFM NOS1 GRIN2B RAC1 PPP3CA SLC1A2 TNFRSF1A
KEGG_GLYCOSYLPHOSPHATIDYLINOSITOL_GPI_ANCHOR_BIOSYNTHESIS	0.284851	0.580534	0.022978	0.432225	1.12011	24	PIGZ GPLD1 PIGL DPM2 PIGV PIGQ PIGG PIGW PIGB PIGT
KEGG_ACUTE_MYELOID_LEUKEMIA	0.284885	0.580534	0.0228652	0.389625	1.08976	54	TCF7L2 PIK3R1 KIT RUNX1 FLT3 CCNA1 PIK3CD PIK3CG RARA RUNX1T1 HRAS MAP2K2 BRAF BAD NFKB1 CCND1 LEF1 PIK3R5 PML SPI1 MTOR TCF7L1 TCF7 AKT1 PIK3CA PIK3CB MAPK1 STAT3 AKT3 ZBTB16 GRB2 IKBKB
KEGG_STARCH_AND_SUCROSE_METABOLISM	0.28693	0.580534	0.0227702	0.405997	1.10423	38	UGT1A6 GBA3 HK2 HK1 UGT1A5 HK3 PGM2 GAA UGT1A8 UGT1A10 G6PC2 GYS1 PYGL UGT1A9 UXS1 AMY2B ENPP3 GCK AGL UGT2A1 PGM1 UGT2B7
KEGG_COMPLEMENT_AND_COAGULATION_CASCADES	0.292771	0.585541	0.0224242	0.381099	1.08102	65	FGB VWF F3 CPB2 BDKRB1 C3AR1 F13A1 BDKRB2 PROC C1QC PLAUR PLAT C4BPB TFPI A2M CFD C9 SERPING1 C1R F7 SERPINA1 SERPINC1 F10 C1S CD59 SERPINE1 C4B CD55 FGG PLAU C4BPA F2R F2 F11 C1QB CR1 FGA
KEGG_THYROID_CANCER	0.300623	0.592453	0.0220772	0.41682	1.10264	29	TCF7L2 PAX8 NTRK1 CDH1 TPM3 RXRA HRAS MAP2K2 BRAF CCND1 LEF1 RET TCF7L1 TCF7 RXRB
KEGG_TIGHT_JUNCTION	0.30327	0.592453	0.0218684	0.35868	1.05766	125	RAB13 PRKCZ MYH14 EPB41L2 MAGI1 PARD6G CTNNA2 CTTN MYH7B ACTN2 PRKCQ PRKCA AMOTL1 CLDN10 CDC42 IGSF5 HRAS MAGI2 CSNK2B PRKCE CLDN5 SYMPK CLDN7 RRAS2 SRC GNAI2 CTNNA3 OCLN CLDN18 PPP2R2B EXOC4 PARD3 CLDN14 TJP2 MYH9 CSNK2A1 ACTN1 RAB3B PRKCH MYH3 MYL9 PRKCD CRB3 CLDN16 MYH11 EPB41L1 CLDN3 ACTG1 YES1 MYH15 PRKCG MRAS AKT1 VAPA PPP2R2D PPP2R2A TJAP1 CLDN20 PPP2R1A ASH1L EPB41 CGN PPP2R2C CLDN11 TJP3…
KEGG_MTOR_SIGNALING_PATHWAY	0.309162	0.592453	0.0215719	0.388924	1.08033	49	VEGFC PIK3R1 ULK1 PIK3CD PIK3CG RPTOR STK11 TSC2 BRAF RICTOR RPS6KA2 STRADA PIK3R5 MTOR TSC1 AKT1 PIK3CA CAB39L IGF1 PIK3CB VEGFA MAPK1 RHEB ULK3 AKT3
KEGG_NICOTINATE_AND_NICOTINAMIDE_METABOLISM	0.309846	0.592453	0.0217039	0.432307	1.10814	22	NMNAT3 CD38 BST1 NT5C2 AOX1 NMNAT2 QPRT NT5C1A NAMPT ENPP3 NADSYN1 NT5E NT5M
KEGG_GLYCOSAMINOGLYCAN_DEGRADATION	0.321494	0.608043	0.021189	0.435316	1.10222	20	HPSE2 HEXA GALNS HYAL4 HPSE HS3ST3B1 IDUA SGSH
KEGG_ERBB_SIGNALING_PATHWAY	0.335566	0.627834	0.0203017	0.366877	1.05701	82	ERBB2 PIK3R1 PAK1 CAMK2B ERBB4 ABL1 PIK3CD CAMK2A PIK3CG PRKCA NCK2 HRAS MAP2K2 NRG1 GAB1 NRG3 SRC CAMK2G BRAF MAPK10 BAD CDKN1A PIK3R5 NRG2 MTOR SHC3 MAPK8 HBEGF EREG MAP2K4 PRKCG AKT1 EGFR PAK6 PAK2 CAMK2D PIK3CA EGF PTK2 PIK3CB MAPK1 PRKCB AKT3 GRB2
KEGG_NATURAL_KILLER_CELL_MEDIATED_CYTOTOXICITY	0.348265	0.644661	0.0197367	0.357044	1.04621	111	PIK3R1 HLA-A PAK1 VAV1 PRF1 NFATC2 KLRK1 PIK3CD PIK3CG SH3BP2 FCER1G PRKCA NFATC1 GZMB LAT CD247 ZAP70 HLA-G HRAS MAP2K2 KLRD1 RAC2 PTK2B TNFSF10 PTPN6 BRAF FASLG FYN VAV3 VAV2 CSF2 ITGAL PIK3R5 RAC1 PPP3CA NFATC4 SHC3 IFNAR2 PRKCG ICAM2 ITGB2 TNFRSF10A LCP2 TNFRSF10D PIK3CA SYK IFNA14 TNF TNFRSF10C HLA-E PPP3R2 HLA-B PIK3CB MAPK1 NCR3 PRKCB RAET1G GRB2 PTPN11
KEGG_BLADDER_CANCER	0.412819	0.734718	0.0172301	0.381651	1.04068	39	VEGFC ERBB2 RASSF1 CDH1 DAPK1 MMP2 HRAS MAP2K2 DAPK2 BRAF CCND1 CDKN1A E2F1
KEGG_LONG_TERM_DEPRESSION	0.4154	0.734718	0.0171168	0.364397	1.03291	64	GRID2 PLA2G12B PLA2G6 CRH PLA2G2F PRKCA PLCB2 HRAS MAP2K2 GNAO1 GRIA1 PRKG1 GRM1 IGF1R GNA12 GNAI2 BRAF GRM5 ITPR3 GNA11 PLA2G4A RYR1 NOS1 LYN PLA2G3 PLCB4 PLCB3 PLA2G2C CACNA1A PRKCG
KEGG_PANTOTHENATE_AND_COA_BIOSYNTHESIS	0.417505	0.734718	0.01742	0.426981	1.04582	16	BCAT1 PPCDC VNN1 VNN2 PANK4 ENPP3 DPYD BCAT2 PANK2
KEGG_GLIOMA	0.4215	0.734718	0.0169036	0.363575	1.03058	64	PIK3R1 CAMK2B CDK6 PIK3CD CAMK2A PIK3CG PRKCA HRAS MAP2K2 PDGFA IGF1R CAMK2G PDGFRB BRAF CCND1 CDKN1A PDGFRA CALM2 PIK3R5 E2F1 MTOR SHC3 PRKCG AKT1 EGFR RB1 CAMK2D PIK3CA IGF1 EGF PIK3CB MAPK1 PRKCB AKT3 GRB2
KEGG_HISTIDINE_METABOLISM	0.426571	0.734718	0.0168345	0.400871	1.03886	24	ALDH3A1 HAL AMDHD1 DDC ASPA ALDH7A1 ALDH1A3 ALDH9A1
KEGG_OTHER_GLYCAN_DEGRADATION	0.429099	0.734718	0.0170185	0.424444	1.03961	16	ENGASE HEXA NEU1 NEU2 FUCA1 FUCA2 MAN2B2 MAN2C1 NEU4 AGA MANBA
KEGG_PRIMARY_IMMUNODEFICIENCY	0.430392	0.734718	0.016653	0.388899	1.03641	31	PTPRC BLNK IGLL1 TAP2 ZAP70 CD40 CD19 TAP1 JAK3 AICDA
KEGG_GLYCINE_SERINE_AND_THREONINE_METABOLISM	0.430697	0.734718	0.0166633	0.393113	1.03555	28	BHMT AMT SARDH GLYCTK DMGDH GCAT AGXT2 CBS GNMT DAO GLDC SRR PSAT1 GATM SHMT1 CHDH AOC3 GAMT ALAS1 AOC2
KEGG_NOD_LIKE_RECEPTOR_SIGNALING_PATHWAY	0.436031	0.736596	0.0164139	0.366391	1.02594	55	MAPK13 NOD1 CCL13 NOD2 TRIP6 CXCL1 TRAF6 IL1B MAPK11 MAPK10 NFKB1 CARD9 CARD18 MEFV IL18 MAPK8 CCL5 BIRC3 PSTPIP1 NLRP1 TNFAIP3 CCL11 NAIP TNF CCL7 NLRC4 RIPK2 MAPK1 IKBKB SUGT1 HSP90AA1 BIRC2 IL6
KEGG_VASOPRESSIN_REGULATED_WATER_REABSORPTION	0.444845	0.74426	0.0161332	0.37425	1.0251	41	CREB5 ADCY9 DYNC1H1 AVP AQP4 CREB3L2 DYNC1LI2 AQP2 DCTN1 ARHGDIB ADCY3 ARHGDIA CREB3L1 DYNC1I1
KEGG_METABOLISM_OF_XENOBIOTICS_BY_CYTOCHROME_P450	0.459492	0.761444	0.015652	0.362077	1.01644	57	ALDH3A1 UGT1A6 MGST1 UGT1A5 CYP2E1 CYP2C8 AKR1C1 UGT1A8 UGT1A10 ALDH1A3 GSTM5 EPHX1 ADH6 UGT1A9 GSTZ1 GSTP1 MGST2 GSTM2 CYP1A1 ALDH3B2 UGT2A1 CYP1B1 CYP2S1 CYP1A2 ADH1C GSTT1 UGT2B7
KEGG_VIBRIO_CHOLERAE_INFECTION	0.468094	0.76838	0.0153837	0.364373	1.01324	50	TCIRG1 ATP6V1B1 CFTR ADCY9 ATP6V0C PRKCA KCNQ1 ATP6V1G3 ATP6V0A4 ATP6V0E1 TJP2 ADCY3 ATP6V1D KDELR1 ACTG1 PRKCG ATP6V0A2 SEC61G MUC2 ATP6V1H ATP6V1A
KEGG_GLYCOLYSIS_GLUCONEOGENESIS	0.483197	0.785759	0.014925	0.358482	1.00635	57	ALDH3A1 PDHA2 HK2 HK1 PFKL GALM PFKP HK3 ACSS1 PGM2 ALDH7A1 ALDH1A3 G6PC2 ALDH9A1 ADH6 LDHA PGAM2 GCK PKLR ALDH3B2 PDHB LDHB ADH1C PGM1 BPGM ENO3 PCK2 ALDH1B1 ACSS2 ENO1 ALDH3B1 ALDOA
KEGG_SNARE_INTERACTIONS_IN_VESICULAR_TRANSPORT	0.501502	0.807976	0.0144086	0.370222	1.00146	36	VTI1A STX11 USE1 VAMP8 SNAP23 STX1A STX3 STX2 SNAP47 VAMP5 STX1B TSNARE1 VAMP1 STX8 VTI1B YKT6 STX7 STX18
KEGG_DRUG_METABOLISM_CYTOCHROME_P450	0.535461	0.854772	0.0134437	0.352085	0.98709	56	ALDH3A1 UGT1A6 MGST1 UGT1A5 CYP2E1 CYP2C8 FMO5 UGT1A8 UGT1A10 FMO3 ALDH1A3 GSTM5 AOX1 ADH6 UGT1A9 FMO1 GSTZ1 GSTP1 MGST2 GSTM2 ALDH3B2 UGT2A1 CYP1A2 ADH1C GSTT1 UGT2B7
KEGG_RIG_I_LIKE_RECEPTOR_SIGNALING_PATHWAY	0.578116	0.888883	0.012329	0.349177	0.969924	49	MAPK13 FADD DHX58 IL12B NLRX1 TRAF3 CASP10 TRAF6 ATG5 RIPK1 IRF7 MAPK11 MAPK10 NFKB1 TANK TRADD
KEGG_ALZHEIMERS_DISEASE	0.580642	0.888883	0.0122609	0.329958	0.978019	138	LPL GRIN1 NDUFA4L2 APBB1 MAPT COX7B2 NDUFS6 CAPN2 PSEN2 FADD LRP1 CACNA1C NDUFA10 MME PLCB2 CDK5R1 NDUFS2 CACNA1D NDUFA7 CDK5 ATP2A3 IL1B APOE ITPR3 EIF2AK3 NDUFV1 BAD NDUFS4 RYR3 ADAM10 NOS1 GRIN2B CALM2 PPP3CA PSEN1 PLCB4 ATF6 TNFRSF1A PLCB3 CAPN1 BACE2 ADAM17 ITPR2 BACE1 COX4I2 NCSTN TNF APP GRIN2D PPP3R2 CASP9 NDUFB3 NDUFC1 MAPK1 ATP2A1 ITPR1 COX6A2 CACNA1S CALM1
KEGG_DORSO_VENTRAL_AXIS_FORMATION	0.581285	0.888883	0.0123517	0.370059	0.959007	24	NOTCH3 CPEB1 ETS1 SPIRE2 PIWIL2 ETV6 EGFR ETS2 NOTCH4 FMN2 MAPK1 GRB2 PIWIL1 NOTCH1 NOTCH2 SOS1 KRAS ETV7 MAP2K1
KEGG_STEROID_HORMONE_BIOSYNTHESIS	0.581849	0.888883	0.0122407	0.351234	0.967828	44	UGT1A6 CYP7B1 UGT1A5 CYP11B1 AKR1C1 UGT1A8 HSD17B3 UGT1A10 SRD5A2 HSD11B2 COMT CYP7A1 CYP17A1 UGT1A9 CYP11B2 CYP19A1 CYP11A1 HSD17B8 CYP1A1 UGT2A1 CYP1B1 UGT2B7 AKR1D1 SULT1E1
KEGG_PHENYLALANINE_METABOLISM	0.586441	0.888883	0.0125527	0.389397	0.944281	15	ALDH3A1 DDC ALDH1A3 HPD IL4I1 ALDH3B2 PAH ALDH3B1 PRDX6 AOC3 AOC2 TAT
KEGG_ASCORBATE_AND_ALDARATE_METABOLISM	0.588866	0.888883	0.0123669	0.382105	0.945499	17	UGT1A6 UGT1A5 UGT1A8 UGT1A10 ALDH7A1 ALDH9A1 UGT1A9
KEGG_TYROSINE_METABOLISM	0.592589	0.888883	0.011986	0.353655	0.959693	37	TYRP1 ALDH3A1 FAH TPO DDC COMT ALDH1A3 AOX1 ADH6 HPD GSTZ1 DCT IL4I1 ALDH3B2 ADH1C
KEGG_LINOLEIC_ACID_METABOLISM	0.60738	0.898875	0.0116809	0.361357	0.947547	27	PLA2G12B PLA2G6 CYP2E1 CYP2C8 PLA2G2F PLA2G4A PLA2G3 PLA2G2C AKR1B10 CYP1A2 PLA2G5
KEGG_ETHER_LIPID_METABOLISM	0.609582	0.898875	0.0116126	0.357923	0.946835	29	ENPP6 PLA2G12B PLA2G6 PLA2G7 PLA2G2F PLD1 LPCAT1 PLA2G4A PLA2G3 PLA2G2C PLA2G5 LPCAT2 ENPP2
KEGG_LYSOSOME	0.619438	0.901935	0.0113082	0.328782	0.96487	114	TCIRG1 ATP6V0C HEXA SLC11A2 PPT2 GALNS CTSS NEU1 GAA AP1B1 CD63 SLC17A5 ATP6V0A4 CTSF AP3B2 LAPTM5 AP3D1 GGA3 LGMN NAGA LIPA PSAPL1 ARSA FUCA1 IGF2R CTSZ LAMP1 ABCA2 IDUA CTSO SGSH AP4M1 SORT1 GNPTG CTSK CLTC CLTCL1 LAPTM4B CTSG AP1S1 CTSD GNPTAB ATP6V0A2 ATP6V1H ARSB AP3M1 CLN5 GM2A CLN3 ACP5 SUMF1 CTNS ENTPD4 CTSW AGA NAGPA LAMP3 ABCB9 CTSC NAPSA SLC11A1 PLA2G15 AP1G1 CTSE MANBA
KEGG_SYSTEMIC_LUPUS_ERYTHEMATOSUS	0.622024	0.901935	0.0112508	0.341876	0.949643	49	CD86 HLA-DPA1 CD28 HLA-DMA ACTN2 C1QC CD40 IL10 C9 C1R ACTN1 GRIN2B HLA-DMB HLA-DRB1 C1S HLA-DOB CTSG C4B HLA-DQB1 FCGR2A TNF C1QB HLA-DQA1 HLA-DPB1
KEGG_RETINOL_METABOLISM	0.633027	0.906172	0.0109892	0.340312	0.9453	49	CYP26B1 ALDH1A2 UGT1A6 CYP26C1 LRAT UGT1A5 CYP2C8 DHRS9 UGT1A8 UGT1A10
KEGG_PENTOSE_PHOSPHATE_PATHWAY	0.635362	0.906172	0.0110934	0.361426	0.926451	22	TKTL2 PFKL PFKP PGM2 TKT H6PD
KEGG_ALPHA_LINOLENIC_ACID_METABOLISM	0.643868	0.910837	0.0109963	0.366729	0.914896	18	PLA2G12B PLA2G6 PLA2G2F ACOX3 PLA2G4A PLA2G3 PLA2G2C
KEGG_HOMOLOGOUS_RECOMBINATION	0.649183	0.91095	0.0107375	0.356751	0.920192	23	BRCA2 POLD3 RAD54B RPA3 TOP3B POLD2 NBN XRCC3 EME1 POLD1 MUS81
KEGG_BASE_EXCISION_REPAIR	0.665396	0.920912	0.0102827	0.345047	0.921914	32	POLD3 TDG POLD2 PARP1 POLE MUTYH OGG1 LIG1 PARP4 NEIL3 NEIL1 NEIL2 PARP3 SMUG1 HMGB1 POLD1 NTHL1 POLE2
KEGG_PROPANOATE_METABOLISM	0.666867	0.920912	0.0102551	0.345079	0.919626	31	PCCA ACSS1 ACSS3 ALDH7A1 ACACA ALDH9A1 ACADM LDHA EHHADH ACACB LDHB PCCB ALDH1B1 ACSS2 SUCLG2 ABAT HIBCH MLYCD
KEGG_CARDIAC_MUSCLE_CONTRACTION	0.678932	0.926225	0.00992122	0.327802	0.931779	67	COX7B2 SLC8A1 CACNG1 TPM3 RYR2 CACNA1C CACNA2D3 CACNB1 CACNA1D MYL3 CACNA2D1 CACNA2D4 CACNB2 CACNG5 CACNG6 TNNT2 CACNG4 TNNI3 TPM4 ATP1A3 ACTC1 FXYD2 ATP1A1 COX4I2 SLC9A1
KEGG_AMINOACYL_TRNA_BIOSYNTHESIS	0.687829	0.926225	0.00988937	0.349062	0.894757	22	VARS2 LARS2 CARS2 FARS2 NARS2 WARS2
KEGG_PROXIMAL_TUBULE_BICARBONATE_RECLAMATION	0.689303	0.926225	0.00987346	0.349938	0.891633	21	AQP1 SLC9A3 CA2 ATP1A3 FXYD2 ATP1A1 SLC25A10 PCK2 SLC4A4 SLC38A3 ATP1A4
KEGG_BETA_ALANINE_METABOLISM	0.692946	0.926225	0.00979175	0.349073	0.88943	21	GAD1 GAD2 ALDH7A1 ALDH9A1 ACADM CNDP1 EHHADH DPYD ALDH1B1 AOC3 ABAT HIBCH MLYCD AOC2
KEGG_INSULIN_SIGNALING_PATHWAY	0.69733	0.926225	0.00950483	0.319186	0.94354	130	PTPRF PIK3R1 PRKCZ HK2 HK1 PPP1R3B PIK3CD PIK3CG RPTOR HK3 PPP1R3C PRKAG2 HRAS MAP2K2 IRS1 PDE3A FLOT1 PDE3B INPP5K ACACA PRKAR1B TSC2 G6PC2 GYS1 BRAF MAPK10 PPP1CA BAD PYGL SH2B2 RAPGEF1 RHOQ PHKB CALM2 PIK3R5 INPP5D MKNK1 MTOR TSC1 SHC3 MAPK8 GCK AKT1 LIPE ACACB PKLR PIK3CA TRIP10 PRKAB1 PPARGC1A PIK3CB INSR PCK2 MAPK1 RHEB AKT3 GRB2 FASN IKBKB PPP1CC FOXO1 CALM1
KEGG_OXIDATIVE_PHOSPHORYLATION	0.709929	0.93124	0.00922197	0.320083	0.931222	96	NDUFA4L2 COX7B2 NDUFS6 TCIRG1 ATP6V1B1 ATP6V0C NDUFA10 NDUFA11 LHPP NDUFS2 NDUFA7 PPA2 ATP6V1G3 ATP6V0A4 ATP6V0E1 NDUFV1 NDUFS4
KEGG_PROGESTERONE_MEDIATED_OOCYTE_MATURATION	0.712629	0.93124	0.00916155	0.321434	0.924726	80	PIK3R1 MAPK13 CCNA1 ADCY9 PIK3CD ADCY5 PIK3CG ADCY2 PDE3A ANAPC13 IGF1R PDE3B CPEB1 GNAI2 BRAF MAPK11 MAPK10 RPS6KA2 CDC25B ADCY3 MAD2L2 PIK3R5 ADCY4 ADCY8 MAPK8 ADCY1 AKT1 FZR1 PIK3CA ANAPC7 IGF1 PIK3CB ANAPC5 MAPK1 AKT3 HSP90AA1 SPDYC MAD2L1
KEGG_TASTE_TRANSDUCTION	0.719316	0.93124	0.00901856	0.327633	0.905825	46	GRM4 TAS1R3 PLCB2 PDE1A CACNA1B GNB1 ITPR3 TAS2R16 TAS1R2 GNAT3 TAS2R5 ADCY4 SCNN1B ADCY8 SCNN1A CACNA1A
KEGG_SELENOAMINO_ACID_METABOLISM	0.722514	0.93124	0.00908108	0.338777	0.873829	23	MAT1A MAT2B AHCYL2 AHCY PAPSS1 AHCYL1 CBS SCLY MARS2 PAPSS2 SEPHS2 GGT7 HEMK1
KEGG_ARGININE_AND_PROLINE_METABOLISM	0.736689	0.933724	0.00863997	0.324806	0.893148	43	P4HA3 CPS1 CKM GLUL ARG1 PYCR1 ALDH4A1 ALDH7A1 ALDH9A1 LAP3 NOS1 NOS3 AGMAT NAGS NOS2 DAO ALDH1B1 GATM ASS1 ALDH18A1 ACY1 GAMT
KEGG_PARKINSONS_DISEASE	0.738126	0.933724	0.00859328	0.316309	0.918144	92	SNCAIP NDUFA4L2 COX7B2 NDUFS6 GPR37 UBE2G1 SLC6A3 NDUFA10 NDUFS2 NDUFA7 VDAC1 SLC25A31 SLC18A2 NDUFV1 NDUFS4
KEGG_BUTANOATE_METABOLISM	0.74054	0.933724	0.00860217	0.330396	0.880497	31	GAD1 GAD2 PDHA2 AACS ACADS ACSM4 ALDH7A1 ALDH9A1 ACSM3 EHHADH AKR1B10 PDHB ACSM1 ALDH1B1 HADH
KEGG_P53_SIGNALING_PATHWAY	0.7506	0.936315	0.00831781	0.31749	0.899945	64	STEAP3 SERPINB5 TP73 PMAIP1 IGFBP3 CDK6 SIAH1 BBC3 SESN1 CCND3 TSC2 PERP CCND1 CDKN1A SERPINE1 CCND2 CASP9 IGF1 SHISA5 ATM MDM4 CD82 GADD45G ZMAT3 SFN DDB2 TP53 THBS1 RPRM SESN3 SESN2 CCNE1 CASP8 CDK4 TP53AIP1 TNFRSF10B
KEGG_VALINE_LEUCINE_AND_ISOLEUCINE_DEGRADATION	0.757858	0.936315	0.00817343	0.321131	0.879604	41	BCAT1 PCCA ACADS ALDH7A1 BCKDHB ALDH9A1 ACADM AOX1 HIBADH ACAD8 EHHADH IL4I1 PCCB MCCC1 ACAA1 BCAT2 ALDH1B1 HADH ABAT HIBCH HMGCS1 AUH
KEGG_FATTY_ACID_METABOLISM	0.758738	0.936315	0.00816233	0.322525	0.877201	38	CPT1B CPT2 ACSL6 ACADS ALDH7A1 ACOX3 ALDH9A1 ACADM ADH6 ACSL5 CPT1A EHHADH ADH1C ACAA1 ALDH1B1 HADH ACADVL ACADL ACOX1 ACSL1
KEGG_PENTOSE_AND_GLUCURONATE_INTERCONVERSIONS	0.781155	0.95719	0.00792	0.328419	0.825423	19	UGT1A6 UGT1A5 UGT1A8 UGT1A10 UGT1A9 CRYL1 UGT2A1 UGT2B7 UGP2
KEGG_GLUTATHIONE_METABOLISM	0.796578	0.963255	0.00730312	0.312795	0.861909	44	GCLC MGST1 GPX3 GSTM5 GPX6 IDH2 LAP3 GSTZ1 OPLAH GSTP1 GSS PGD MGST2 GSTM2 GSTT1 GPX2 GSTM4
KEGG_ONE_CARBON_POOL_BY_FOLATE	0.810521	0.963255	0.00736155	0.321923	0.796583	17	AMT ALDH1L1 MTHFD1 MTHFD1L GART MTHFD2L SHMT1 MTHFR MTFMT MTR FTCD
KEGG_MISMATCH_REPAIR	0.817833	0.963255	0.00701186	0.314464	0.806072	22	POLD3 RPA3 RFC1 RFC3 POLD2 LIG1 MLH1
KEGG_PYRUVATE_METABOLISM	0.825839	0.963255	0.0066557	0.305783	0.829787	37	PDHA2 PC ACSS1 LDHD ALDH7A1 ACACA ALDH9A1 LDHA ACACB PKLR PDHB LDHB ACYP2 PCK2 ALDH1B1 ACSS2
KEGG_ANTIGEN_PROCESSING_AND_PRESENTATION	0.8291	0.963255	0.00655196	0.303044	0.858996	64	HLA-A HLA-DPA1 TAPBP HLA-DMA TAP2 CTSS HLA-G HLA-F KLRD1 CANX TAP1 LGMN HSPA4 HSPA2 HLA-DMB HLA-DRB1 HLA-DOB HLA-DQB1 CD4 IFNA14 CREB1 HLA-DQA1 HLA-E HLA-DPB1 HLA-B HSPA1L CD74 NFYA LTA CD8A HSP90AA1
KEGG_GLYOXYLATE_AND_DICARBOXYLATE_METABOLISM	0.830289	0.963255	0.00700732	0.315876	0.773686	16	AFMID GLYCTK MTHFD1 MTHFD1L
KEGG_N_GLYCAN_BIOSYNTHESIS	0.833	0.963255	0.00647324	0.304657	0.840967	45	MGAT4B MAN1A1 ALG12 DPM2 ST6GAL1 MAN2A2 STT3B ALG14 MGAT5B MAN1C1 B4GALT1 FUT8 TUSC3 MAN2A1 ALG5 ALG3 RFT1 DOLPP1 RPN2 MAN1B1 MAN1A2 RPN1 MGAT5 MGAT1 DDOST MGAT3 DPAGT1 B4GALT2
KEGG_LYSINE_DEGRADATION	0.83305	0.963255	0.00648947	0.303464	0.823492	37	PLOD1 BBOX1 SETD7 AADAT ALDH7A1 ALDH9A1 EHMT2 SETD1B SETMAR EHMT1 EHHADH AASS ASH1L SETDB1 AASDH ALDH1B1 HADH
KEGG_REGULATION_OF_AUTOPHAGY	0.835928	0.963255	0.00660274	0.308771	0.791478	22	ULK1 ATG7 ATG5 PIK3R4 ATG4B IFNA14 ULK3 GABARAPL1 BECN1 PIK3C3 IFNG ULK2 ATG4D INS PRKAA2 GABARAP ATG4C
KEGG_PROTEIN_EXPORT	0.862797	0.978933	0.00605782	0.298096	0.75478	20	SRP19 IMMP2L SRPRB SRP9 SRP68 SEC61G
KEGG_PRION_DISEASES	0.865296	0.978933	0.00575758	0.294826	0.78996	33	NCAM1 C1QC MAP2K2 IL1A IL1B NCAM2 FYN C9 LAMC1 CCL5 C1QB MAPK1 C5 IL6 STIP1 NOTCH1 PRKACA C1QA MAP2K1 C6 HSPA1A C8A
KEGG_PORPHYRIN_AND_CHLOROPHYLL_METABOLISM	0.866412	0.978933	0.00576001	0.294947	0.783357	30	HMOX2 UGT1A6 UGT1A5 BLVRA UGT1A8 UGT1A10 UGT1A9 UROS COX10 UROD UGT2A1 PPOX UGT2B7 ALAD FECH
KEGG_HUNTINGTONS_DISEASE	0.891311	0.990613	0.00503796	0.292874	0.87184	152	GRIN1 DLG4 NDUFA4L2 COX7B2 NDUFS6 TBPL1 POLR2G CREB5 REST NDUFA10 AP2S1 AP2A2 PLCB2 CREB3L2 BDNF HIP1 BBC3 NDUFS2 DNAH1 NDUFA7 VDAC1 AP2M1 DNAH3 DCTN1 HTT SLC25A31 GRM5 NDUFV1 NRF1 NDUFS4 RCOR1 UCP1 GRIN2B CREB3L1 TGM2 TBPL2 PLCB4 PLCB3 CLTC CLTCL1 DNAL1 TAF4 COX4I2 POLR2H DNAI2 PPARGC1A CREBBP CREB1 DNALI1 CASP9 SIN3A NDUFB3 NDUFC1 AP2A1
KEGG_PEROXISOME	0.891911	0.990613	0.00502234	0.288559	0.825554	74	DDO CRAT FAR2 PEX14 PEX10 ACSL6 SCP2 PEX7 MVK PHYH ACOX3 IDH2 CROT XDH PEX3 ACSL5 EHHADH ACOX2 HACL1 NOS2 DAO ABCD2 CAT PRDX1 PEX11G ACAA1 MPV17 PEX13 SLC27A2 ACOX1 PEX6 PAOX ACSL1 PEX11A AMACR
KEGG_DNA_REPLICATION	0.901813	0.990613	0.00480873	0.280104	0.75337	34	POLD3 RPA3 RFC1 RFC3 RNASEH2B MCM6 POLD2 POLE LIG1 PRIM2 MCM2 POLD1 POLE2 RFC4 FEN1 RPA2 MCM5 POLA2
KEGG_UBIQUITIN_MEDIATED_PROTEOLYSIS	0.909609	0.990613	0.0045479	0.287434	0.846569	122	BRCA1 MGRN1 UBE2G1 HERC3 NEDD4L KEAP1 UBE3C SIAH1 PIAS1 BIRC6 ANAPC13 UBE2Z NEDD4 WWP1 TRAF6 UBE3B UBOX5 UBE2O UBE2H RHOBTB2 FBXW7 UBE2E1 FBXW11 PML ERCC8 WWP2 CUL1 BIRC3 UBE2E2 NHLRC1 UBA7 FBXO2 FZR1 UBE3A CUL3 UBE2N TRIP12 ANAPC7 PIAS2 HERC1 HERC2 UBE2U HERC4 STUB1 ANAPC5 UBE2J2 UBE2L6 UBE2W UBE2QL1 UBE2B BIRC2 DDB2 PPIL2 PIAS4 SMURF2 CUL5 ANAPC10 CDC34 FBXW8 CBLB MAP3K1 UBE2F CUL4A UBE4B SMURF…
KEGG_BIOSYNTHESIS_OF_UNSATURATED_FATTY_ACIDS	0.909839	0.990613	0.00494123	0.278965	0.701129	19	ACOT7 SCD5 ACOX3 ELOVL5 TECR ACAA1 SCD ELOVL6 ACOX1 PECR FADS1 HADHA FADS2 BAAT ACOT4
KEGG_OOCYTE_MEIOSIS	0.910909	0.990613	0.00451186	0.285805	0.83511	105	CAMK2B ADCY9 CAMK2A ADCY5 ADCY2 YWHAZ REC8 ANAPC13 IGF1R CPEB1 CAMK2G ITPR3 RPS6KA2 SMC1B PPP2R5B PPP1CA AURKA ADCY3 PPP2R5C FBXW11 MAD2L2 CALM2 ADCY4 PPP3CA ADCY8 CUL1 ADCY1 YWHAE YWHAG PPP2R5A ITPR2 CAMK2D PPP2R1A ANAPC7 PPP3R2 YWHAQ IGF1 ANAPC5 STAG3 MAPK1 PPP2R1B ITPR1 PPP1CC CALM1 SPDYC MAD2L1 PPP2R5E ANAPC10 PPP2R5D PPP2CA PPP2CB RPS6KA1
KEGG_DRUG_METABOLISM_OTHER_ENZYMES	0.925889	0.99726	0.00412556	0.270313	0.737088	39	UGT1A6 UGT1A5 UPP2 ITPA UGT1A8 UGT1A10 UCKL1 UPP1 UGT1A9 XDH IMPDH1 DPYD UCK1 UGT2A1 UGT2B7
KEGG_RNA_POLYMERASE	0.935211	0.99726	0.00397303	0.263926	0.688993	26	POLR2G POLR1A POLR3B POLR1B POLR3D POLR1D POLR1C POLR2H POLR3H
KEGG_CITRATE_CYCLE_TCA_CYCLE	0.946427	0.99726	0.003596	0.256088	0.674593	28	PDHA2 PC IDH2 PDHB PCK2 SUCLG2 IDH3A OGDHL ACO1 ACLY OGDH
KEGG_TERPENOID_BACKBONE_BIOSYNTHESIS	0.961364	0.99726	0.00386588	0.248072	0.601571	15	PDSS2 MVK MVD PDSS1 GGPS1 HMGCS1 HMGCS2 FDPS ACAT2 ACAT1 IDI1 DHDDS HMGCR
KEGG_NUCLEOTIDE_EXCISION_REPAIR	0.962956	0.99726	0.00287894	0.245187	0.670167	40	POLD3 ERCC2 RPA3 RFC1 GTF2H4 RFC3 POLD2 POLE ERCC8 LIG1 RAD23A POLD1 GTF2H3 DDB2 POLE2 RFC4 ERCC1 CUL4A RPA2 MNAT1 RAD23B ERCC3 RFC2 GTF2H5 RPA1
KEGG_CYTOSOLIC_DNA_SENSING_PATHWAY	0.963757	0.99726	0.00284753	0.244262	0.667641	40	POLR3B RIPK1 IRF7 IL1B NFKB1 POLR3D ZBP1 POLR1D IL18 ADAR CCL5 POLR1C CXCL10 IFNA14 POLR3H IKBKE IKBKB DDX58 IL6
KEGG_RNA_DEGRADATION	0.96699	0.99726	0.00268165	0.250679	0.700033	53	PARN PAPOLB EXOSC2 EXOSC9 CNOT1 LSM6 SKIV2L DCP1A DCPS PAPOLG DDX6 LSM4 ENO3 EDC3 DCP2 CNOT6 LSM1 ENO1 EXOSC7 LSM7 CNOT2 CNOT10 WDR61 LSM2 HSPA9 CNOT4 HSPD1 CNOT6L ZCCHC7 CNOT8
KEGG_BASAL_TRANSCRIPTION_FACTORS	0.967881	0.99726	0.00277978	0.236582	0.630484	31	TBPL1 GTF2A1L GTF2H4 GTF2IRD1 GTF2F2 TBPL2 GTF2E2 TAF4 STON1 GTF2H3 TAF6 TAF12 TBP TAF10 GTF2A2
KEGG_PYRIMIDINE_METABOLISM	0.968603	0.99726	0.00259744	0.259928	0.753444	90	POLR2G POLD3 TXNRD1 POLR1A UPP2 ITPA NT5C2 POLR3B POLR1B TXNRD2 DTYMK UCKL1 POLR3D DHODH NME2 POLD2 POLR1D UPP1 POLE ENTPD5 NT5C1A POLR1C ENTPD1 DPYD NME7 UCK1 CAD NT5E POLR2H NT5M ENTPD3 ENTPD4 POLR3H PRIM2
KEGG_ARACHIDONIC_ACID_METABOLISM	0.976093	0.99906	0.00227666	0.243158	0.681707	56	ALOX5 PLA2G12B PLA2G6 CYP2E1 CYP2C8 PLA2G2F GPX3 TBXAS1 GPX6 PLA2G4A HPGDS PLA2G3 PTGES2 PLA2G2C PTGES PTGDS PLA2G5 PTGIS GPX2 CYP2C9 PTGS1 GPX5 ALOX12 PLA2G4E CYP2C18 CBR3
KEGG_PROTEASOME	0.995196	1	0.00109227	0.190125	0.522806	43	PSMA8 PSMF1 PSMA1 PSMD6 PSMC3 PSMB8 PSMB7 PSMB6 PSMB5 PSMC1 PSMB4 PSME3 PSMD1 IFNG PSMA7 POMP PSMB11 PSMD11 PSMC6 PSMA5 PSME4 PSMA4 PSMB9 PSMA2 PSMD13 PSMB2
KEGG_CELL_CYCLE	0.9968	1	0.00081738	0.230002	0.67498	114	MAD1L1 TGFB1 TGFB3 CDK6 CCNA1 ABL1 YWHAZ CDC14A SMAD3 BUB3 CCND3 ANAPC13 TFDP1 MCM6 SMC1B CCND1 CDC25B CDKN1A MAD2L2 E2F1 CUL1 TGFB2 YWHAE YWHAG FZR1 CCND2 RB1 ANAPC7 ZBTB17 CREBBP RBL2 YWHAQ ATM ANAPC5 GADD45G SFN MCM2 SMAD2 MAD2L1 TP53 ANAPC10 PRKDC MYC CDC7 CCNE1 CDC27 MCM5 CDK4 STAG1 SMAD4 RBL1 CDKN1C E2F3 E2F5 CDC14B CDC25C CDC25A BUB1B HDAC1
KEGG_SPLICEOSOME	0.9983	1	0.000595315	0.21917	0.640843	106	SNRPF MAGOH SNRNP200 CCDC12 TRA2B DHX16 LSM6 PUF60 HSPA2 PPIL1 THOC1 SNRNP27 SF3B5 CRNKL1 CWC15 PRPF18 SNRPE SF3B1 AQR LSM4 PRPF31 HNRNPK DDX42 HSPA1L BUD31 EFTUD2 DHX38 CDC5L SYF2 DDX23 SF3B2 CHERP PRPF6 PPIE RBM25 XAB2 SLU7 RBM22 USP39 SART1 U2AF1 LSM7 PRPF40B LSM2 DHX8 SNRPD3
KEGG_RIBOSOME	1	1	0.00014427	0.105529	0.302654	77	RPL22 RPS15A RPS24 RPS19 RPL6 RPS16 RPL10L RPLP2 RPS3A RPL36 RPL36AL RPS5 RPL27A RPLP1 RPL5 RPSA RPL38 RPL3 FAU RPS15 RPS3 RPS9 RPL4 RPS23 RPL32 RPL31 RPS12 RPL23A MRPL13 RPS2 RPL13 RPL23 RPL8 RPL26 RPS11 RPL28 RPS18 RPL22L1 RPS13 RPL18 RPL17 RPS10 RPL30 RPL14 RPL11 RPS21 RPS26 RPL26L1 RPL10A RPLP0 RPS7
KEGG_OLFACTORY_TRANSDUCTION				-0.274241		322	OR10H3 OR11H4 OR8G1 OR4N4 OR4L1 OR7G2 OR10A7 OR13C3 OR5K1 OR52E2 OR2A14 OR8D2 OR14I1 OR5M1 OR5AC2 OR10J3 OR4K13 OR2A12 OR2A2 OR13C8 OR52A5 OR6S1 OR51A2 OR4K17 OR6C2 OR4K5 OR7D4 OR1M1 OR1I1 OR2K2 OR10X1 OR9I1 OR5AR1 OR1S2 OR9A4 OR14C36 OR7G1 OR8D4 OR51G2 OR5H6 OR7C2 OR6N2 OR6K6 OR6C65 OR4D2 OR4D9 OR8H3 OR6C4 OR10K2 OR8J3 OR10J1 OR4P4 OR2F2 OR6C76 OR11H6 OR5AN1 OR1E1 OR56B1 OR10T2 OR4X2 OR10H4 OR13…

## Sheet: positive enriched
pathway	pval	padj	log2err	ES	NES	size	leadingEdge
KEGG_AXON_GUIDANCE	1.60003e-06	0.000278406	0.643552	0.519478	1.53	122	UNC5D SLIT2 PLXNB2 ROBO2 CXCR4 SLIT3 SEMA4B EPHA4 PAK1 PLXNC1 SEMA3E NGEF FES SEMA3G NFATC2 LIMK1 ABLIM2 MET ABL1 SEMA3D NTN1 DPYSL2 ROCK2 UNC5C SEMA3A DPYSL5 SEMA5A SEMA3C SEMA6A EPHA7 NFATC1 EPHA3 ABLIM1 SRGAP2 SLIT1 NCK2 CDC42 HRAS UNC5B SRGAP3 RAC2 CXCL12 EPHB1 RHOD SEMA4D LIMK2 SEMA5B EPHB2 RGS3 EFNA3 GNAI2 ABLIM3 CDK5 PLXNA1 SEMA7A FYN SEMA4G PLXNA2 SEMA6D EPHB6 EFNA5 RAC1 ROBO3 NTN4 PPP3CA…
KEGG_CALCIUM_SIGNALING_PATHWAY	3.21587e-06	0.00027978	0.627257	0.480986	1.43777	166	SPHK2 GRIN1 EDNRA ERBB2 CACNA1E MYLK SLC8A1 EDNRB NTSR1 ITPKB ADRA1A AVPR1A TACR1 CHRM2 PLCD4 ADRB1 ATP2B4 LTB4R2 BDKRB1 PTGER3 CD38 CAMK2B ERBB4 ADCY9 ITPKA CAMK2A RYR2 CACNA1C ATP2B2 BST1 HTR7 PRKCA CACNA1H PLCB2 PDE1A PDE1B PLCD1 BDKRB2 CACNA1B CHRM3 ADCY2 P2RX5 PLCD3 CHRM1 CACNA1D ADORA2B PTK2B ADRA1B VDAC1 GRM1 HRH1 PLCE1 CCKBR HRH2 CAMK2G TRHR ATP2A3 PDGFRB SLC25A31 GRM5 ITPR3 GNA11 SLC8A2 …
KEGG_NEUROACTIVE_LIGAND_RECEPTOR_INTERACTION	0.00010209	0.00445793	0.538434	0.43091	1.30838	249	GRIN1 EDNRA NPFFR2 VIPR2 S1PR3 GRID2 TAAR1 NPFFR1 CRHR2 GABRA6 EDNRB GABRG3 NTSR1 GLRA1 ADRA1A AVPR1A CALCR TACR1 CHRM2 GABRP ADRB1 F2RL1 LTB4R2 GRM4 GRID1 BDKRB1 C3AR1 PTGER3 GABRB2 HRH4 GRM7 HTR1F MTNR1B GABRR2 MLNR GABBR1 OPRM1 VIPR1 GZMA NR3C1 CALCRL ADRA2C CHRNB4 LPAR6 HTR7 ADCYAP1R1 CNR1 P2RY1 LEP BDKRB2 CHRNB1 GRIK3 GRM8 CHRM3 P2RX5 GALR3 GABRA5 PTH2R CHRM1 SSTR2 GRIA1 TSHR LEPR NPY1R ADOR…
KEGG_CYTOKINE_CYTOKINE_RECEPTOR_INTERACTION	0.000106602	0.00445793	0.538434	0.430916	1.30417	226	VEGFC TNFSF12 KIT PF4 IL21R TNFRSF1B IL22RA2 CXCR4 KITLG EDAR OSMR IL15 NGFR CCR4 TGFBR2 FLT3 TGFB1 FLT4 TGFB3 CCL27 PPBP CCL13 MET CCL1 IL3 HGF IL17RA CXCL13 CX3CL1 PDGFC CXCL1 CXCL5 CCL22 CXCR6 LEP TPO TNFRSF9 IL12RB2 IL12B IL19 IL1R1 CCR5 CXCR5 IL21 TNFSF4 BMPR1B INHBB LEPR CXCL12 CD40 IL7 TNFRSF25 IL2RB LIFR PDGFA IL1R2 RELT IL1A IL10 TNFSF10 CCR9 TNFSF13B IL2 IL20 ACVR2B INHBA EPOR CSF1R PDG…
KEGG_REGULATION_OF_ACTIN_CYTOSKELETON	0.000128102	0.00445793	0.518848	0.444293	1.33781	197	BAIAP2 FGF5 PIK3R1 DOCK1 FGFR1 IQGAP2 MYLK GSN FGFR2 PAK1 FGF12 ITGA2 EZR VAV1 PDGFD MYH14 CHRM2 GNG12 BDKRB1 FGF18 LIMK1 SCIN ITGAE ITGAM TIAM2 APC CYFIP2 ITGB6 PIK3CD FGF19 ROCK2 PIK3CG PDGFC ACTN2 ARHGEF4 FGF1 PIP4K2A BDKRB2 CSK CHRM3 ENAH CDC42 ITGA1 HRAS FGF14 MAP2K2 CHRM1 RAC2 PDGFA ITGAD LIMK2 FGF17 FGF11 ITGA8 ITGA9 RRAS2 GNA12 SSH1 BCAR1 PDGFRB FGF9 BRAF FGD3 FGF20 PPP1CA SSH2 FGF23 PIP5…
KEGG_FOCAL_ADHESION	0.000180248	0.00510038	0.518848	0.439846	1.32257	191	VEGFC ERBB2 PIK3R1 DOCK1 MYLK CAPN2 TNN LAMA3 PAK1 ITGA2 VAV1 PDGFD LAMC2 VWF TNXB TNR COL4A1 FLT4 MET ITGB6 PIK3CD ROCK2 PARVG HGF PIK3CG LAMA2 PDGFC ACTN2 PRKCA RELN COL6A3 CDC42 ITGA1 HRAS COL4A2 COL11A2 RAC2 CCND3 PDGFA LAMA4 IGF1R THBS4 ITGA8 ITGA9 LAMC3 SRC RAP1A BCL2 BCAR1 PDGFRB BRAF CAV3 MAPK10 FLT1 FLNB PPP1CA COL11A1 COL1A2 THBS2 BAD FYN COL2A1 SPP1 PIP5K1C CCND1 VAV3 VAV2 ITGA7 LAMC1 …
KEGG_PATHWAYS_IN_CANCER	0.000205188	0.00510038	0.518848	0.414868	1.26802	313	VEGFC ERBB2 TCF7L2 PAX8 FGF5 PIK3R1 KIT RASSF1 MECOM FGFR1 BRCA2 GLI2 KITLG LAMA3 FGFR2 WNT3A EGLN1 RUNX1 WNT5A FGF12 ITGA2 NTRK1 CDH1 LAMC2 WNT3 RASSF5 TGFBR2 SLC2A1 COL4A1 FLT3 TGFB1 CTNNA2 DAPK1 FGF18 FADD TGFB3 CDK6 CTBP2 CCNA1 MET APC ABL1 TPM3 PIK3CD FGF19 MMP2 HGF PIK3CG AXIN1 RXRA LAMA2 PRKCA FGF1 RARA WNT8B FZD1 WNT9A RUNX1T1 CDC42 HRAS FGF14 MAP2K2 PIAS1 PLD1 SMAD3 COL4A2 FZD9 AXIN2 BCL…
KEGG_MAPK_SIGNALING_PATHWAY	0.000303037	0.00659105	0.498493	0.423744	1.28708	251	FGF5 MAP3K13 CACNA1E MECOM FGFR1 MAPT NTF3 MAP4K1 MAPKAPK2 MAPK13 FGFR2 MAPKAPK3 PLA2G12B PAK1 CACNG1 FGF12 DAXX NTRK1 DUSP14 GNG12 PLA2G6 PTPRR TGFBR2 TGFB1 FGF18 NFATC2 TGFB3 DUSP16 NLK FGF19 CACNA1C RASGRF2 PLA2G2F CACNA2D3 PTPN5 PRKCA FGF1 CACNA1H SRF MAP3K11 BDNF CACNA1B PPM1A CDC42 HRAS FGF14 MAP2K2 IL1R1 RASGRP2 CACNB1 CACNA1D RAC2 ARRB1 PDGFA MAP3K6 IL1R2 IL1A FGF17 FGF11 TRAF6 RRAS2 RASG…
KEGG_CELL_ADHESION_MOLECULES_CAMS	0.00179982	0.0347965	0.344521	0.452928	1.33399	122	CD86 PTPRF VCAN HLA-A PTPRC HLA-DPA1 CD28 CNTNAP2 CD22 NLGN2 CDH1 CD6 HLA-DMA NCAM1 ITGAM VCAM1 PECAM1 SDC2 CLDN10 HLA-G HLA-F NRXN1 NRXN3 CD40 CNTNAP1 SDC4 MAG NFASC CDH5 CLDN5 ITGA8 ITGA9 ICAM3 CLDN7 ALCAM CADM1 SELPLG OCLN CDH15 NCAM2 CLDN18 CDH2 CD34 CLDN14 ITGAL HLA-DMB CD2 NRCAM HLA-DRB1 ESAM CLDN16 CDH3 MADCAM1 PDCD1 PVR CTLA4 HLA-DOB CLDN3 SIGLEC1 CD226 NRXN2 ICAM2 HLA-DQB1 ITGB2 CD4 ITGB…
KEGG_CHEMOKINE_SIGNALING_PATHWAY	0.00229977	0.040016	0.303779	0.429217	1.28594	175	DOCK2 PIK3R1 PF4 CXCR4 PAK1 PREX1 PRKCZ VAV1 GNG12 GNG4 CCR4 CCL27 ADCY9 PPBP CCL13 TIAM2 PIK3CD ADCY5 CCL1 ROCK2 PIK3CG CXCL13 CX3CL1 ELMO1 CXCL1 CXCL5 GNG11 CCL22 CXCR6 PLCB2 CSK GNB5 ADCY2 CDC42 HRAS CCR5 CXCR5 RASGRP2 RAC2 CXCL12 PTK2B GRK4 ARRB1 GRK5 CCR9 GNB1 GNAI2 RAP1A BCAR1 JAK3 BRAF GNG7 NFKB1 CCL20 VAV3 VAV2 PARD3 ADCY3 FOXO3 CCR7 GRK7 CCR1 CCL19 LYN PIK3R5 RAC1 PRKCD ADCY4 CCL28 ITK C…
KEGG_MELANOMA	0.00329967	0.0492951	0.252644	0.492771	1.40224	68	FGF5 PIK3R1 FGFR1 FGF12 CDH1 PDGFD FGF18 CDK6 MET PIK3CD FGF19 HGF PIK3CG PDGFC FGF1 HRAS FGF14 MAP2K2 PDGFA IGF1R FGF17 FGF11 PDGFRB FGF9 BRAF FGF20 BAD FGF23 CCND1 FGF8 CDKN1A PDGFRA PIK3R5 E2F1
KEGG_ECM_RECEPTOR_INTERACTION	0.00339966	0.0492951	0.248833	0.472516	1.36232	83	CD36 TNN LAMA3 GP1BB ITGA2 LAMC2 VWF TNXB TNR COL4A1 GP5 ITGB6 LAMA2 AGRN RELN CD47 COL6A3 SDC2 ITGA1 COL4A2 COL11A2 CD44 GP9 LAMA4 SDC4 THBS4 ITGA8 ITGA9 LAMC3 SV2C COL11A1 COL1A2 THBS2 COL2A1 SPP1 ITGA7 LAMC1 COL6A6 LAMB4 COL5A2 CHAD COL3A1 ITGA10 FN1 ITGB4 LAMB1 HSPG2 ITGA3
KEGG_VASCULAR_SMOOTH_MUSCLE_CONTRACTION	0.0039996	0.0535331	0.229089	0.454188	1.32802	106	EDNRA CALD1 KCNMB3 MYLK PLA2G12B ADRA1A AVPR1A PLA2G6 PPP1R12B ADCY9 ADCY5 CACNA1C ROCK2 PLA2G2F RAMP3 CALCRL KCNMA1 PRKCQ PRKCA PLCB2 ADCY2 MAP2K2 CACNA1D KCNMB4 RAMP1 PRKG1 ADORA2B ADRA1B PRKCE GNA12 BRAF PPP1R14A ITPR3 GNA11 PPP1CA PLA2G4A ADCY3 KCNMB2 ARHGEF11 PRKCH CALM2 MYL9 PRKCD ADCY4 PLA2G3 NPR2 PLCB4 ADCY8 MYH11 NPR1 PLCB3 ADCY1 PLA2G2C AGTR1
KEGG_WNT_SIGNALING_PATHWAY	0.00519948	0.0635324	0.200513	0.427656	1.27036	145	TCF7L2 NKD1 WNT3A WNT5A FRAT1 WNT3 PRICKLE2 LRP5 NFATC2 CAMK2B CTBP2 NLK APC CAMK2A ROCK2 TBL1XR1 AXIN1 DAAM1 SFRP2 PRKCA NFATC1 SIAH1 CSNK1A1L PLCB2 MMP7 WNT8B FZD1 WNT9A SMAD3 FZD9 AXIN2 RAC2 WNT7B CCND3 CSNK2B CAMK2G WNT4 FZD3 WNT7A FOSL1 WNT2B WNT11 CTBP1 MAPK10 WNT5B FZD7 WNT10B PPP2R5B DVL3 SFRP4 CCND1 CSNK2A1 PPP2R5C FBXW11 LEF1 DKK2 VANGL1 RAC1 DKK1 APC2 PPP3CA PSEN1 RUVBL1 NFATC4 PLCB4 D…
KEGG_HEDGEHOG_SIGNALING_PATHWAY	0.00570171	0.0635324	0.191388	0.500045	1.40019	55	GLI2 WNT3A WNT5A BMP5 WNT3 IHH CSNK1A1L WNT8B ZIC2 WNT9A CSNK1D PTCH1 WNT7B BMP4 SHH WNT4 WNT7A BMP6 WNT2B WNT11 CSNK1G2 WNT5B WNT10B BMP7 STK36 SUFU FBXW11 LRP2
KEGG_GLYCOSAMINOGLYCAN_BIOSYNTHESIS_HEPARAN_SULFATE	0.00584206	0.0635324	0.189707	0.579517	1.50593	25	EXTL1 B3GAT1 NDST4 HS3ST2 EXTL3 HS3ST1 HS6ST1 HS6ST3 HS3ST5 HS3ST3B1 EXTL2 B3GAT2 XYLT1 NDST1 GLCE EXT1 HS2ST1
KEGG_LEUKOCYTE_TRANSENDOTHELIAL_MIGRATION	0.0105989	0.104431	0.139715	0.438347	1.2828	108	PIK3R1 CXCR4 MAPK13 EZR VAV1 RASSF5 CTNNA2 ITGAM RHOH PIK3CD VCAM1 SIPA1 MMP2 ROCK2 CYBA PIK3CG NOX3 ACTN2 PRKCA RAPGEF4 PECAM1 CLDN10 CDC42 RAC2 CXCL12 NCF4 PTK2B RAPGEF3 CDH5 CLDN5 CLDN7 GNAI2 RAP1A BCAR1 TXK MAPK11 CTNNA3 OCLN CLDN18 VAV3 VAV2 CLDN14 CTNND1 ACTN1 ITGAL PIK3R5 MYL9 RAC1 ITK ESAM NCF2 CLDN16
KEGG_BASAL_CELL_CARCINOMA	0.0108032	0.104431	0.138395	0.486904	1.36339	55	TCF7L2 GLI2 WNT3A WNT5A WNT3 APC AXIN1 WNT8B FZD1 WNT9A FZD9 AXIN2 PTCH1 WNT7B BMP4 SHH WNT4 FZD3 WNT7A WNT2B WNT11 WNT5B FZD7 WNT10B DVL3 STK36 SUFU LEF1
KEGG_ADHERENS_JUNCTION	0.0148985	0.134985	0.117506	0.465451	1.32305	67	BAIAP2 ERBB2 PTPRF TCF7L2 FGFR1 CDH1 TGFBR2 CTNNA2 PTPRJ NLK MET FARP2 ACTN2 CDC42 SMAD3 RAC2 CSNK2B IGF1R PTPRB SRC PTPN6 LMO7 CTNNA3 FYN PARD3 CTNND1 CSNK2A1 ACTN1 FER LEF1 RAC1
KEGG_TYPE_I_DIABETES_MELLITUS	0.0155155	0.134985	0.115167	0.502043	1.37514	41	CD86 HLA-A PTPRN2 HLA-DPA1 CD28 GAD1 GAD2 HLA-DMA PRF1 GZMB HLA-G IL12B HLA-F IL1A CPE PTPRN IL2 IL1B FASLG
KEGG_AUTOIMMUNE_THYROID_DISEASE	0.0168252	0.139409	0.110535	0.505315	1.37435	38	CD86 HLA-A HLA-DPA1 CD28 HLA-DMA PRF1 GZMB TPO HLA-G HLA-F TSHR CD40 IL10 IL2 TG FASLG HLA-DMB HLA-DRB1 CTLA4 HLA-DOB HLA-DQB1 IFNA14 CGA HLA-DQA1 HLA-E HLA-DPB1 HLA-B
KEGG_MELANOGENESIS	0.0188981	0.146654	0.104085	0.433386	1.26302	100	TYRP1 TCF7L2 KIT KITLG EDNRB WNT3A WNT5A WNT3 CAMK2B ADCY9 CAMK2A ADCY5 PRKCA PLCB2 CREB3L2 WNT8B FZD1 WNT9A ADCY2 HRAS MAP2K2 FZD9 GNAO1 WNT7B CAMK2G GNAI2 WNT4 FZD3 WNT7A WNT2B WNT11 WNT5B FZD7 MC1R WNT10B DVL3 ADCY3 ASIP LEF1 CALM2 ADCY4 CREB3L1 PLCB4 ADCY8 TCF7L1 PLCB3 ADCY1
KEGG_FRUCTOSE_AND_MANNOSE_METABOLISM	0.0193853	0.146654	0.102976	0.52783	1.3963	29	GMPPA GMDS HK2 PFKFB3 HK1 PFKL PFKP HK3
KEGG_ENDOCYTOSIS	0.0220978	0.160209	0.096079	0.40018	1.19784	171	SH3GLB1 SH3GL3 KIT HLA-A ARAP2 CXCR4 FGFR2 PRKCZ NTRK1 ARAP1 ADRB1 DNM1 PARD6G AGAP1 ERBB4 PSD3 MET EHD2 NEDD4L IQSEC1 CHMP4C AP2S1 AP2A2 RAB11FIP1 VPS37C ASAP2 EPN1 CDC42 HLA-G HRAS PLD1 HLA-F CCR5 DNM3 VPS28 GRK4 ARRB1 IL2RB LDLRAP1 IGF1R GRK5 NEDD4 AP2M1 WWP1 TRAF6 SRC CSF1R FLT1 ACAP3 PIP5K1C EHD1 CHMP6 IQSEC3 HSPA2 PARD3 STAM2 CHMP4B PSD2 GRK7 PDGFRA RAB4A RAB11FIP3 ASAP1 FGFR4 VPS45 GIT2 SH…
KEGG_GLYCEROLIPID_METABOLISM	0.0248373	0.172867	0.0905618	0.493832	1.34658	39	LPL GK2 DGKD AGPAT4 DGKG PNLIPRP1 GLYCTK LIPC PNLIPRP2 DGKB DGKZ DGKI MBOAT1 AGPAT3 ALDH7A1 ALDH9A1 PNPLA3 AGPAT1 AGPAT2 MGLL MBOAT2
KEGG_PHOSPHATIDYLINOSITOL_SIGNALING_SYSTEM	0.0265973	0.176096	0.0873573	0.443166	1.26903	75	PIK3C2G PIK3R1 DGKD DGKG ITPKB INPP5A INPP4B PLCD4 ITPKA PIK3CD PIK3CG INPP4A PRKCA PIP4K2A PLCB2 PLCD1 PLCD3 CDS1 DGKB DGKZ DGKI PLCE1 INPP5K SYNJ2 ITPR3 PIP5K1C INPP5J CALM2 PIK3R5 INPP5B INPP5D PLCB4 PLCB3 PRKCG DGKH ITPK1
KEGG_PATHOGENIC_ESCHERICHIA_COLI_INFECTION	0.0275028	0.176096	0.0858735	0.469187	1.30842	52	TUBA3C TUBAL3 EZR CDH1 TLR5 CTTN ABL1 KRT18 ROCK2 PRKCA ARHGEF2 YWHAZ NCK2 CDC42 TLR4 TUBA3E OCLN TUBB6 FYN TUBB
KEGG_NITROGEN_METABOLISM	0.0283372	0.176096	0.0850801	0.553531	1.41038	21	AMT CA6 CA12 HAL CPS1 GLUL CA2 CA13 CA8 CA3 CA14 CA1
KEGG_FC_GAMMA_R_MEDIATED_PHAGOCYTOSIS	0.0342966	0.205779	0.0766085	0.428341	1.23874	87	DOCK2 SPHK2 PIK3R1 PTPRC GSN PAK1 VAV1 PLA2G6 DNM1 LIMK1 SCIN MYO10 PIK3CD PIK3CG AMPH PRKCA ASAP2 LAT CDC42 PLD1 DNM3 RAC2 GAB2 LIMK2 PRKCE PLA2G4A PIP5K1C VAV3 VAV2 LYN ASAP1 PIK3R5 RAC1 PRKCD INPP5D PLA2G4D
KEGG_DILATED_CARDIOMYOPATHY	0.0382962	0.222118	0.072342	0.426957	1.23384	86	SLC8A1 CACNG1 ITGA2 ADRB1 TGFB1 TGFB3 ADCY9 TPM3 ITGB6 RYR2 ADCY5 CACNA1C LAMA2 CACNA2D3 ADCY2 ITGA1 CACNB1 CACNA1D DES ITGA8 MYL3 ITGA9 SGCD CACNA2D1 ITGA7 ADCY3 CACNA2D4 CACNB2 CACNG5 ADCY4 ITGA10 CACNG6 ITGB4 ADCY8 LMNA ADCY1 ACTG1 TNNT2 TGFB2 ITGA3 CACNG4 TNNI3 TPM4 ACTC1 TTN ITGB8 DAG1 TNF SGCG ITGA4 ITGAV ITGB7 IGF1 CACNG8 ITGA6 CACNB4 SGCA MYL2 ITGA11 ITGB5 CACNA1S
KEGG_ALLOGRAFT_REJECTION	0.0409779	0.230005	0.0699072	0.490385	1.31894	34	CD86 HLA-A HLA-DPA1 CD28 HLA-DMA PRF1 GZMB HLA-G IL12B HLA-F CD40 IL10 IL2 FASLG HLA-DMB HLA-DRB1 HLA-DOB HLA-DQB1 TNF HLA-DQA1 HLA-E HLA-DPB1 HLA-B
KEGG_ARRHYTHMOGENIC_RIGHT_VENTRICULAR_CARDIOMYOPATHY_ARVC	0.0429957	0.233789	0.0681021	0.436728	1.24613	71	TCF7L2 SLC8A1 CACNG1 ITGA2 CTNNA2 ITGB6 RYR2 CACNA1C LAMA2 CACNA2D3 ACTN2 DSC2 ITGA1 CACNB1 CACNA1D DES ITGA8 ITGA9 SGCD CTNNA3 CDH2 CACNA2D1 ITGA7 CACNA2D4 CACNB2 ACTN1 CACNG5 LEF1 ITGA10 CACNG6 ITGB4 LMNA TCF7L1 ACTG1 ITGA3 TCF7 CACNG4 ITGB8 DAG1 DSG2 SGCG ITGA4 ITGAV ITGB7 DSP CACNG8 ITGA6 CACNB4 PKP2 SGCA ITGA11 ITGB5 CACNA1S
KEGG_ALANINE_ASPARTATE_AND_GLUTAMATE_METABOLISM	0.0450984	0.237792	0.0665778	0.503453	1.33181	29	GAD1 GAD2 DDO GPT2 CPS1 GLUL ASPA GPT ALDH4A1
KEGG_NEUROTROPHIN_SIGNALING_PATHWAY	0.049995	0.251087	0.0629188	0.404232	1.1895	120	PIK3R1 ZNF274 NTF3 MAPKAPK2 MAPK13 NTRK1 TP73 NGFR CAMK2B ABL1 PIK3CD CAMK2A PIK3CG CSK BDNF YWHAZ CDC42 HRAS MAP2K2 IRS1 GAB1 IRAK2 TRAF6 IRAK3 CAMK2G RAP1A BCL2 RPS6KA4 BRAF MAPK11 MAPK10 RPS6KA2 FASLG CAMK4 BAD ARHGDIB NFKB1 SH2B2 FOXO3 RAPGEF1 CALM2 PIK3R5 ARHGDIA RAC1 PRKCD PSEN1 NGF SORT1 SHC3 MAPK8 YWHAE YWHAG MAP2K5 AKT1 CAMK2D KIDINS220 NTRK2 PIK3CA YWHAQ RIPK2 NTRK3 PIK3CB RPS6KA5 MAPK1…
KEGG_GRAFT_VERSUS_HOST_DISEASE	0.0505061	0.251087	0.0626552	0.482052	1.30023	35	CD86 HLA-A HLA-DPA1 CD28 HLA-DMA PRF1 GZMB HLA-G HLA-F KLRD1 IL1A IL2 IL1B FASLG HLA-DMB HLA-DRB1 HLA-DOB HLA-DQB1 TNF HLA-DQA1 HLA-E HLA-DPB1 HLA-B
KEGG_HYPERTROPHIC_CARDIOMYOPATHY_HCM	0.0538946	0.260491	0.0604731	0.424215	1.22041	80	SLC8A1 CACNG1 ITGA2 TGFB1 TGFB3 TPM3 ITGB6 RYR2 CACNA1C LAMA2 CACNA2D3 PRKAG2 ITGA1 ACE CACNB1 CACNA1D DES ITGA8 MYL3 ITGA9 SGCD CACNA2D1 ITGA7 CACNA2D4 CACNB2 CACNG5 ITGA10 CACNG6 ITGB4 LMNA ACTG1 TNNT2 TGFB2 ITGA3 CACNG4 TNNI3 TPM4 ACTC1 TTN ITGB8 DAG1 PRKAB1 TNF SGCG ITGA4 ITGAV ITGB7 IGF1 CACNG8 ITGA6 CACNB4 SGCA MYL2 ITGA11 ITGB5 CACNA1S MYBPC3 IL6
KEGG_PURINE_METABOLISM	0.0575942	0.270849	0.0583824	0.394434	1.16999	141	PDE4D GMPR PDE6C PDE6B ADCY10 POLR2G POLD3 AK5 ADCY9 POLR1A ADCY5 ENTPD2 ALLC PDE1A PDE1B PDE4A ADCY2 FHIT ITPA NT5C2 POLR3B GUCY2C POLR1B PDE3A PDE3B PDE2A PDE6H AMPD2 PDE9A PAPSS1 PDE1C POLR3D PDE7B NME2 POLD2 ADCY3 PDE8A POLR1D PDE4B AK7 POLE XDH ADCY4 AK2 PDE4C ADK DGUOK ENTPD5 NPR2 ADCY8 NPR1 PDE5A ADCY1 NT5C1A GUK1 ENPP3 IMPDH1 POLR1C ENTPD1 PDE8B NME7 PRPS1L1 PDE6A PKLR PDE10A NT5E POLR2H …
KEGG_O_GLYCAN_BIOSYNTHESIS	0.0616438	0.280437	0.0565295	0.50698	1.31744	25	GALNT13 GALNTL6 GALNT14 GALNT2 GALNT12 GALNT10 GALNT9 GALNT5 GALNTL5 GALNT6 ST3GAL2 GALNT8 ST6GALNAC1
KEGG_ABC_TRANSPORTERS	0.0628566	0.280437	0.0557566	0.461689	1.26746	42	ABCG1 ABCC9 CFTR ABCB4 ABCC4 ABCC1 TAP2 ABCC3 ABCB1 ABCA10 ABCG5 ABCG8 ABCA3 TAP1 ABCC10 ABCB5 ABCC11 ABCB6 ABCA2 ABCA1 ABCC12 ABCC2 ABCA13 ABCC5 ABCD2 ABCA12 ABCA8 ABCC6 ABCG4 ABCB10 ABCC8 ABCA7 ABCA4 ABCB9
KEGG_EPITHELIAL_CELL_SIGNALING_IN_HELICOBACTER_PYLORI_INFECTION	0.0678932	0.295335	0.0534741	0.431018	1.22262	65	TCIRG1 MAPK13 PAK1 ATP6V1B1 NOD1 ATP6V0C MET CXCL1 CSK CDC42 IGSF5 PTPRZ1 ATP6V1G3 ATP6V0A4 ATP6V0E1 SRC MAP3K14 MAPK11 MAPK10 NFKB1 ADAM10 LYN RAC1 ATP6V1D MAPK8 CCL5 HBEGF MAP2K4 EGFR ATP6V0A2 ADAM17 ATP6V1H ATP6V1A
KEGG_INTESTINAL_IMMUNE_NETWORK_FOR_IGA_PRODUCTION	0.0736442	0.312539	0.051203	0.450497	1.24354	45	CD86 CXCR4 HLA-DPA1 CD28 IL15 HLA-DMA TGFB1 CCL27 CXCL12 CD40 IL10 CCR9 TNFSF13B IL2 MAP3K14 LTBR AICDA HLA-DMB HLA-DRB1 CCL28 MADCAM1 HLA-DOB HLA-DQB1 ICOS HLA-DQA1 ITGA4 HLA-DPB1 ITGB7 IL15RA
KEGG_RENAL_CELL_CARCINOMA	0.0776	0.321486	0.0497572	0.427638	1.21217	64	VEGFC PIK3R1 EGLN1 PAK1 SLC2A1 TGFB1 TGFB3 MET PIK3CD HGF PIK3CG CDC42 HRAS MAP2K2 GAB1 RAP1A EGLN3 BRAF ARNT ETS1 RAPGEF1 PIK3R5 RAC1 EPAS1 ARNT2 TGFB2 AKT1 PAK6 PAK2 PIK3CA CREBBP PIK3CB VEGFA MAPK1 AKT3 GRB2 PTPN11 EGLN2
KEGG_TYPE_II_DIABETES_MELLITUS	0.081649	0.327474	0.0484163	0.447175	1.23437	45	PIK3R1 CACNA1E PRKCZ HK2 HK1 PIK3CD PDX1 CACNA1C PIK3CG HK3 CACNA1B IRS1 CACNA1D PRKCE MAPK10 SLC2A2 PIK3R5 PRKCD MTOR MAPK8 CACNA1A CACNA1G GCK PKLR PIK3CA KCNJ11 TNF PIK3CB INSR MAPK1
KEGG_GAP_JUNCTION	0.0833917	0.327474	0.0478437	0.411581	1.18664	83	TUBA3C TUBAL3 PDGFD ADRB1 ADCY9 ADCY5 PDGFC PRKCA PLCB2 GJD2 ADCY2 CSNK1D HRAS MAP2K2 PRKG1 DRD2 PDGFA GRM1 SRC TUBA3E GNAI2 PDGFRB GRM5 ITPR3 GNA11 TUBB6 TUBB ADCY3 PDGFRA DRD1 ADCY4 PLCB4 ADCY8 PLCB3 HTR2A ADCY1 PRKCG MAP2K5 EGFR ITPR2 TUBA8
KEGG_TGF_BETA_SIGNALING_PATHWAY	0.0846915	0.327474	0.0474412	0.409434	1.18217	85	SMAD6 PITX2 GDF6 BMP5 LTBP1 LEFTY1 TGFBR2 TGFB1 SMAD9 TGFB3 ZFYVE9 ROCK2 LEFTY2 SMAD3 BMPR1B INHBB BMP4 SMAD5 TFDP1 THBS4 ACVR2B INHBA SMAD7 BMP6 DCN THBS2 AMH BMP7 ID4 BMPR1A
KEGG_CYSTEINE_AND_METHIONINE_METABOLISM	0.0981946	0.371432	0.0438061	0.464718	1.24517	33	BHMT MAT1A DNMT3A MPST MAT2B DNMT3L MTAP AHCYL2 AHCY DNMT3B AHCYL1 ADI1 LDHA ENOPH1 IL4I1 CBS LDHB
KEGG_FC_EPSILON_RI_SIGNALING_PATHWAY	0.1028	0.380579	0.0426326	0.409797	1.17528	77	PIK3R1 MAPK13 PLA2G12B VAV1 PLA2G6 PIK3CD IL3 PIK3CG PLA2G2F FCER1G PRKCA LAT HRAS MAP2K2 RAC2 GAB2 PRKCE MAPK11 MAPK10 MAP2K6 PLA2G4A FYN VAV3 VAV2 CSF2 LYN PIK3R5 RAC1 PRKCD PLA2G3 MS4A2 INPP5D MAPK8 PLA2G2C IL13 MAP2K4 AKT1 LCP2 PIK3CA SYK PLA2G5 TNF
KEGG_VEGF_SIGNALING_PATHWAY	0.108689	0.393998	0.0413224	0.410039	1.1731	74	SPHK2 PIK3R1 MAPKAPK2 MAPK13 MAPKAPK3 PLA2G12B PLA2G6 NFATC2 PIK3CD PIK3CG PLA2G2F PRKCA NFATC1 CDC42 HRAS MAP2K2 RAC2 SRC SH2D2A MAPK11 BAD PLA2G4A PIK3R5 RAC1 PLA2G3 PPP3CA NOS3 NFATC4 PLA2G2C PRKCG AKT1 PXN HSPB1 PIK3CA PLA2G5 PPP3R2 CASP9 PTK2 PIK3CB VEGFA MAPK1 PRKCB AKT3
KEGG_MATURITY_ONSET_DIABETES_OF_THE_YOUNG	0.11805	0.419198	0.0396048	0.478327	1.24298	25	FOXA2 HHEX HNF4G PAX6 HNF4A PDX1 NR5A2 NKX2-2 ONECUT1 SLC2A2 HNF1B HNF1A GCK PKLR PAX4 MNX1 NEUROG3
KEGG_INOSITOL_PHOSPHATE_METABOLISM	0.129139	0.448261	0.0374795	0.423344	1.18221	53	PIK3C2G ITPKB INPP5A INPP4B PLCD4 ITPKA PIK3CD PIK3CG INPP4A PIP4K2A PLCB2 PLCD1 PLCD3 PLCE1 INPP5K SYNJ2 PIP5K1C INPP5J INPP5B PLCB4 PLCB3 ITPK1 PIK3CA IPMK PIP4K2B PI4KA PIK3CB INPP5E
KEGG_PANCREATIC_CANCER	0.131387	0.448261	0.0371008	0.410063	1.16462	66	VEGFC ERBB2 PIK3R1 BRCA2 TGFBR2 TGFB1 TGFB3 CDK6 PIK3CD PIK3CG CDC42 PLD1 SMAD3 BCL2L1 RAC2 RALB BRAF MAPK10 BAD NFKB1 CCND1 RALBP1 PIK3R5 RAC1 E2F1 MAPK8 TGFB2 AKT1 EGFR JAK1 RB1 PIK3CA CASP9 EGF PIK3CB VEGFA MAPK1 STAT3 AKT3 IKBKB SMAD2 RALA
KEGG_ADIPOCYTOKINE_SIGNALING_PATHWAY	0.137014	0.453485	0.0362171	0.411079	1.16333	63	CD36 TNFRSF1B CPT1B NPY SLC2A1 RXRA ACSL6 PRKCQ STK11 LEP PRKAG2 IRS1 LEPR G6PC2 MAPK10 CAMKK2 NFKB1 TRADD ACSL5 MTOR CPT1A TNFRSF1A MAPK8 ADIPOR2 RXRB AKT1 ACACB PRKAB1 PPARGC1A RXRG TNF ADIPOR1 CAMKK1 PCK2 STAT3 AKT3 PTPN11 NFKBIE IKBKB AGRP
KEGG_VIRAL_MYOCARDITIS	0.138686	0.453485	0.0359589	0.408352	1.15976	66	CD86 HLA-A HLA-DPA1 CD28 MYH14 HLA-DMA PRF1 ABL1 LAMA2 MYH7B HLA-G HLA-F RAC2 CD40 SGCD FYN CCND1 MYH9 ITGAL HLA-DMB MYH3 CXADR RAC1 HLA-DRB1 MYH11 HLA-DOB ACTG1 MYH15 CD55 HLA-DQB1 CAV1 ITGB2 DAG1 SGCG HLA-DQA1 HLA-E HLA-DPB1 HLA-B CASP9
KEGG_HEMATOPOIETIC_CELL_LINEAGE	0.142586	0.453485	0.0353832	0.398238	1.14647	81	CD36 KIT KITLG GP1BB CD22 ITGA2 FLT3 CD38 GP5 ITGAM IL3 MME TPO ITGA1 IL1R1 CD44 FCER2 IL7 GP9 IL1R2 IL1A CD19 EPOR CSF1R IL1B CD3G CSF1 CD5 IL5RA CD34 CSF2 GYPA CD2
KEGG_NOTCH_SIGNALING_PATHWAY	0.143343	0.453485	0.0352822	0.426686	1.17968	46	MFNG DLL3 PSEN2 CTBP2 NCOR2 DLL4 MAML3 JAG1 PTCRA NOTCH3 MAML2 KAT2A DTX3L CTBP1 DVL3 DTX1 PSEN1 NUMB ADAM17 NOTCH4 RBPJL NCSTN CREBBP HES5 DTX4 NUMBL LFNG
KEGG_B_CELL_RECEPTOR_SIGNALING_PATHWAY	0.148885	0.461045	0.0344989	0.402656	1.14891	71	PIK3R1 CARD11 BLNK CD22 VAV1 NFATC2 PIK3CD PIK3CG NFATC1 CD79B HRAS MAP2K2 RAC2 CD81 MALT1 CD19 RASGRP3 PTPN6 PIK3AP1 NFKB1 VAV3 VAV2 LYN PIK3R5 RAC1 PPP3CA INPP5D NFATC4 IFITM1 AKT1 PIK3CA SYK PPP3R2 PIK3CB MAPK1 PRKCB AKT3 GRB2 NFKBIE IKBKB CD79A
KEGG_APOPTOSIS	0.155684	0.461045	0.0336019	0.395555	1.13796	80	PIK3R1 CAPN2 NTRK1 DFFA FADD PIK3CD IL3 PIK3CG IL1R1 BCL2L1 IRAK2 ENDOD1 IL1A CASP10 TNFSF10 IRAK3 PRKAR1B BCL2 RIPK1 IL1B MAP3K14 FASLG BAD NFKB1 PIK3R5 TRADD PPP3CA NGF TNFRSF1A BIRC3 CAPN1 AKT1 TNFRSF10A TNFRSF10D PIK3CA TNF TNFRSF10C PPP3R2 CASP9 PIK3CB ATM
KEGG_SMALL_CELL_LUNG_CANCER	0.155984	0.461045	0.0335636	0.395216	1.13777	81	PIK3R1 LAMA3 ITGA2 LAMC2 COL4A1 CDK6 PIK3CD PIK3CG RXRA LAMA2 FHIT PIAS1 COL4A2 BCL2L1 LAMA4 TRAF3 LAMC3 TRAF6 BCL2 NFKB1 CCND1 LAMC1 PIK3R5 LAMB4 E2F1 TRAF5 FN1 BIRC3 LAMB1 ITGA3 RXRB AKT1 RB1 PIK3CA RXRG PIAS2 NOS2 ITGAV LAMB3 CASP9 PTK2 PIK3CB ITGA6 AKT3 LAMA1 IKBKB RARB TRAF1 TRAF4 BIRC2 PIAS4 TP53
KEGG_ENDOMETRIAL_CANCER	0.156331	0.461045	0.0335254	0.419444	1.16638	50	ERBB2 TCF7L2 PIK3R1 CDH1 CTNNA2 APC PIK3CD PIK3CG AXIN1 HRAS MAP2K2 AXIN2 BRAF CTNNA3 BAD CCND1 FOXO3 LEF1 PIK3R5 APC2 TCF7L1 MLH1 TCF7 AKT1 EGFR PIK3CA CASP9 EGF PIK3CB MAPK1 AKT3 GRB2 ILK
KEGG_GLYCEROPHOSPHOLIPID_METABOLISM	0.165383	0.479612	0.0324136	0.402308	1.14356	67	PGS1 DGKD AGPAT4 PLA2G12B DGKG PCYT1A CHAT PLA2G6 PLA2G2F MBOAT7 PLD1 CDS1 DGKB DGKZ ETNK2 DGKI MBOAT1 AGPAT3 LPCAT1 PLA2G4A PTDSS2 AGPAT1 PLA2G3 AGPAT2 CRLS1 MBOAT2 PLA2G2C DGKH PEMT PLA2G5 LPCAT2 PTDSS1 GPAM ETNK1
KEGG_RENIN_ANGIOTENSIN_SYSTEM	0.175974	0.490716	0.0317936	0.502652	1.21892	15	NLN MME ACE REN AGT THOP1 AGTR1 CPA3 CTSG MAS1
KEGG_GALACTOSE_METABOLISM	0.176471	0.490716	0.0313083	0.461655	1.19638	24	GALK2 HK2 HK1 PFKL PFKP HK3 PGM2 GAA G6PC2 LCT B4GALT1 GCK GALK1 PGM1 UGP2
KEGG_SPHINGOLIPID_METABOLISM	0.177673	0.490716	0.0310826	0.435418	1.17445	35	SPHK2 UGT8 SGPP2 B4GALT6 CERK NEU1 ASAH2 NEU2 SGMS2 ARSA
KEGG_PRIMARY_BILE_ACID_BIOSYNTHESIS	0.185102	0.499804	0.0307562	0.493207	1.20803	16	CYP8B1 CYP7B1 HSD3B7 SCP2 CYP7A1 CH25H CYP27A1 ACOX2 CYP46A1 SLC27A5 CYP39A1 AKR1D1
KEGG_ASTHMA	0.186708	0.499804	0.0302159	0.448466	1.17596	27	HLA-DPA1 HLA-DMA IL3 FCER1G PRG2 CD40 IL10 HLA-DMB HLA-DRB1 MS4A2 HLA-DOB IL13 HLA-DQB1 CCL11 TNF HLA-DQA1 HLA-DPB1
KEGG_GLYCOSPHINGOLIPID_BIOSYNTHESIS_LACTO_AND_NEOLACTO_SERIES	0.192052	0.506318	0.0297543	0.459497	1.18521	23	B3GALT1 ST3GAL3 FUT2 B3GNT4 FUT9 ST3GAL4 FUT6 FUT4 GCNT2 FUT5
KEGG_TOLL_LIKE_RECEPTOR_SIGNALING_PATHWAY	0.20178	0.524025	0.0286972	0.387144	1.11453	81	CD86 PIK3R1 MAPK13 TLR1 TLR5 FADD PIK3CD PIK3CG MAP2K2 IL12B TLR2 CD40 TLR4 TRAF3 TRAF6 TLR9 RIPK1 IRF7 IL1B MAPK11 MAPK10 MAP2K6 NFKB1 SPP1 PIK3R5 RAC1 MAP3K8 CD14 TOLLIP MAPK8 CCL5 CTSK IFNAR2 MAP2K4 CXCL10 AKT1
KEGG_GNRH_SIGNALING_PATHWAY	0.206379	0.528088	0.0282937	0.379243	1.10375	97	MAPK13 PLA2G12B PLA2G6 CAMK2B ADCY9 CAMK2A MMP2 ADCY5 CACNA1C PLA2G2F PRKCA PLCB2 ADCY2 CDC42 HRAS MAP2K2 PLD1 CACNA1D PTK2B GNRHR SRC CAMK2G MAPK11 MAPK10 ITPR3 GNA11 MAP2K6 PLA2G4A ADCY3 CALM2 PRKCD ADCY4 PLA2G3 PLCB4 ADCY8 PLCB3 MAPK8 ADCY1 HBEGF PLA2G2C MAP2K4
KEGG_ALDOSTERONE_REGULATED_SODIUM_REABSORPTION	0.213757	0.530372	0.0276944	0.418156	1.14294	40	PIK3R1 SGK1 PIK3CD NEDD4L PIK3CG PRKCA KCNJ1 IRS1 HSD11B2 PIK3R5 SCNN1B SCNN1A NR3C2 PRKCG ATP1A3 FXYD2 ATP1A1 PIK3CA IGF1 PIK3CB INSR MAPK1 PRKCB SFN HSD11B1
KEGG_T_CELL_RECEPTOR_SIGNALING_PATHWAY	0.217678	0.530372	0.0273526	0.375802	1.09667	103	PIK3R1 CARD11 PTPRC MAPK13 PAK1 CD28 VAV1 NFATC2 PIK3CD PIK3CG PRKCQ NFATC1 LAT CD247 ZAP70 NCK2 CDC42 HRAS MAP2K2 IL10 MALT1 IL2 TEC PTPN6 CD3G MAP3K14 MAPK11 NFKB1 FYN VAV3 VAV2 CSF2 PIK3R5 ITK MAP3K8 PPP3CA NFATC4 PDCD1 CTLA4 RASGRP1 AKT1 PAK6 PAK2 CD4 LCP2 PIK3CA ICOS TNF PPP3R2 PIK3CB MAPK1 AKT3 GRB2 NFKBIE IKBKB RHOA CD8A
KEGG_LEISHMANIA_INFECTION	0.2269	0.530372	0.0266342	0.393672	1.11267	62	HLA-DPA1 MAPK13 HLA-DMA TGFB1 TGFB3 ITGAM CYBA IL12B TLR2 NCF4 TLR4 IL1A IL10 TRAF6 PTPN6 IL1B MAPK11 NFKB1 HLA-DMB HLA-DRB1 NCF2 HLA-DOB TGFB2 HLA-DQB1 JAK1 ITGB2 FCGR2A TNF NOS2 CR1 HLA-DQA1 ITGA4 HLA-DPB1
KEGG_JAK_STAT_SIGNALING_PATHWAY	0.227577	0.530372	0.0265812	0.367294	1.08349	126	PIK3R1 IL21R IL22RA2 OSMR IL15 SPRED1 STAT4 PIK3CD IL3 PIK3CG SPRY2 LEP TPO IL12RB2 SPRY1 PIAS1 IL12B IL19 IL21 BCL2L1 LEPR IL7 CCND3 IL2RB LIFR IRF9 IL10 IL2 PTPN6 IL20 EPOR JAK3 GHR IL5RA CCND1 CISH STAM2 CSF2 CTF1 TSLP STAT6 PIK3R5 IL24 TYK2 IL13 IFNAR2 IL23A LIF AKT1 IL20RB CCND2 JAK1 OSM IL20RA PIK3CA PRL IFNA14 PIAS2 CREBBP IL15RA CSF3R PIK3CB STAT3 AKT3 SOCS5 IL23R GRB2 PTPN11 PRLR
KEGG_COLORECTAL_CANCER	0.228377	0.530372	0.0265208	0.394304	1.11278	61	TCF7L2 PIK3R1 TGFBR2 TGFB1 TGFB3 APC PIK3CD PIK3CG AXIN1 SMAD3 AXIN2 RAC2 BCL2 BRAF MAPK10 BAD CCND1 LEF1 PIK3R5 RAC1 APC2 TCF7L1 MAPK8 TGFB2 MLH1 TCF7 AKT1 DCC PIK3CA MSH3 CASP9 PIK3CB MAPK1 AKT3 SMAD2 RHOA
KEGG_TRYPTOPHAN_METABOLISM	0.22838	0.530372	0.0265585	0.422772	1.14034	35	TPH2 KMO AFMID DDC AADAT TDO2 ALDH7A1 ALDH9A1 INMT AOX1 AANAT WARS2 EHHADH IL4I1 CYP1A1 CYP1B1 TPH1 CYP1A2 IDO2 ACMSD CAT ALDH1B1 HADH
KEGG_AMINO_SUGAR_AND_NUCLEOTIDE_SUGAR_METABOLISM	0.230477	0.530372	0.0263861	0.414437	1.13278	40	GMPPA GALK2 GMDS HK2 HK1 HEXA HK3 PGM2 CYB5R1 NPL UXS1 GNE PGM3 GFPT2 GCK AMDHD2 GALK1 NANP PGM1
KEGG_GLYCOSAMINOGLYCAN_BIOSYNTHESIS_CHONDROITIN_SULFATE	0.231657	0.530372	0.0264833	0.454471	1.15798	21	CHSY3 CHST15 CSGALNACT1 B3GAT1 CHST3 B3GAT2 XYLT1 CHST11 UST DSE B4GALT7 XYLT2 CHST13 CHPF2 CSGALNACT2 CHST14 CHPF CHST12
KEGG_CHRONIC_MYELOID_LEUKEMIA	0.238476	0.535909	0.0257827	0.386205	1.10197	71	PIK3R1 MECOM RUNX1 TGFBR2 TGFB1 TGFB3 CDK6 CTBP2 ABL1 PIK3CD PIK3CG HRAS MAP2K2 SMAD3 BCL2L1 GAB2 BRAF CTBP1 BAD NFKB1 CCND1 CDKN1A PIK3R5 E2F1
KEGG_NON_SMALL_CELL_LUNG_CANCER	0.245074	0.535909	0.0253295	0.397524	1.1101	53	ERBB2 PIK3R1 RASSF1 RASSF5 CDK6 PIK3CD PIK3CG RXRA PRKCA FHIT HRAS MAP2K2 BRAF BAD CCND1 FOXO3 PIK3R5 E2F1 PRKCG RXRB AKT1 EGFR RB1 PIK3CA RXRG CASP9 EGF PIK3CB MAPK1 PRKCB AKT3 GRB2
KEGG_GLYCOSPHINGOLIPID_BIOSYNTHESIS_GANGLIO_SERIES	0.245621	0.535909	0.0257898	0.480188	1.16445	15	HEXA B3GALT4 ST6GALNAC6 ST3GAL2 ST8SIA5 ST6GALNAC3 B4GALNT1 ST6GALNAC5 ST3GAL1 ST8SIA1 ST3GAL5
KEGG_LONG_TERM_POTENTIATION	0.247575	0.535909	0.0251527	0.387501	1.09918	65	GRIN1 CAMK2B CAMK2A CACNA1C PRKCA PLCB2 HRAS MAP2K2 GRIA1 RAPGEF3 GRM1 CAMK2G RAP1A PPP1R1A BRAF GRM5 ITPR3 RPS6KA2 PPP1CA CAMK4 GRIN2B CALM2 PPP3CA PLCB4 ADCY8 PLCB3 ADCY1 PRKCG ITPR2 CAMK2D CREBBP GRIN2D PPP3R2 MAPK1 PRKCB ITPR1 PPP1CC CALM1
KEGG_PPAR_SIGNALING_PATHWAY	0.249475	0.535909	0.0250251	0.387274	1.09853	65	LPL FABP4 CD36 GK2 SLC27A1 CPT1B CYP8B1 CPT2 PLIN1 RXRA ACSL6 SCP2 SCD5 NR1H3 CYP7A1 ACOX3 FABP2 ACADM APOA5 UCP1 FABP7 PLTP ACSL5 FABP1 CPT1A OLR1 EHHADH CYP27A1 RXRB ACOX2 MMP1 FABP6 APOA1 APOC3 RXRG
KEGG_PROSTATE_CANCER	0.274473	0.580534	0.0234574	0.373943	1.0797	85	ERBB2 TCF7L2 PIK3R1 FGFR1 FGFR2 PDGFD CREB5 PIK3CD PIK3CG PDGFC CREB3L2 HRAS MAP2K2 PDGFA IGF1R SRD5A2 BCL2 PDGFRB BRAF BAD NFKB1 CCND1 CDKN1A PDGFRA LEF1 PIK3R5 E2F1 CREB3L1 MTOR TCF7L1 GSTP1 TCF7 AKT1 EGFR RB1 PIK3CA CREBBP CREB1 CASP9 IGF1 EGF PIK3CB MAPK1 AKT3 GRB2 IKBKB FOXO1 HSP90AA1
KEGG_AMYOTROPHIC_LATERAL_SCLEROSIS_ALS	0.282428	0.580534	0.0230007	0.392521	1.09462	52	GRIN1 TNFRSF1B MAPK13 PRPH2 DAXX ALS2 BCL2L1 GRIA1 BCL2 MAPK11 MAP2K6 BAD NEFM NOS1 GRIN2B RAC1 PPP3CA SLC1A2 TNFRSF1A
KEGG_GLYCOSYLPHOSPHATIDYLINOSITOL_GPI_ANCHOR_BIOSYNTHESIS	0.284851	0.580534	0.022978	0.432225	1.12011	24	PIGZ GPLD1 PIGL DPM2 PIGV PIGQ PIGG PIGW PIGB PIGT
KEGG_ACUTE_MYELOID_LEUKEMIA	0.284885	0.580534	0.0228652	0.389625	1.08976	54	TCF7L2 PIK3R1 KIT RUNX1 FLT3 CCNA1 PIK3CD PIK3CG RARA RUNX1T1 HRAS MAP2K2 BRAF BAD NFKB1 CCND1 LEF1 PIK3R5 PML SPI1 MTOR TCF7L1 TCF7 AKT1 PIK3CA PIK3CB MAPK1 STAT3 AKT3 ZBTB16 GRB2 IKBKB
KEGG_STARCH_AND_SUCROSE_METABOLISM	0.28693	0.580534	0.0227702	0.405997	1.10423	38	UGT1A6 GBA3 HK2 HK1 UGT1A5 HK3 PGM2 GAA UGT1A8 UGT1A10 G6PC2 GYS1 PYGL UGT1A9 UXS1 AMY2B ENPP3 GCK AGL UGT2A1 PGM1 UGT2B7
KEGG_COMPLEMENT_AND_COAGULATION_CASCADES	0.292771	0.585541	0.0224242	0.381099	1.08102	65	FGB VWF F3 CPB2 BDKRB1 C3AR1 F13A1 BDKRB2 PROC C1QC PLAUR PLAT C4BPB TFPI A2M CFD C9 SERPING1 C1R F7 SERPINA1 SERPINC1 F10 C1S CD59 SERPINE1 C4B CD55 FGG PLAU C4BPA F2R F2 F11 C1QB CR1 FGA
KEGG_THYROID_CANCER	0.300623	0.592453	0.0220772	0.41682	1.10264	29	TCF7L2 PAX8 NTRK1 CDH1 TPM3 RXRA HRAS MAP2K2 BRAF CCND1 LEF1 RET TCF7L1 TCF7 RXRB
KEGG_TIGHT_JUNCTION	0.30327	0.592453	0.0218684	0.35868	1.05766	125	RAB13 PRKCZ MYH14 EPB41L2 MAGI1 PARD6G CTNNA2 CTTN MYH7B ACTN2 PRKCQ PRKCA AMOTL1 CLDN10 CDC42 IGSF5 HRAS MAGI2 CSNK2B PRKCE CLDN5 SYMPK CLDN7 RRAS2 SRC GNAI2 CTNNA3 OCLN CLDN18 PPP2R2B EXOC4 PARD3 CLDN14 TJP2 MYH9 CSNK2A1 ACTN1 RAB3B PRKCH MYH3 MYL9 PRKCD CRB3 CLDN16 MYH11 EPB41L1 CLDN3 ACTG1 YES1 MYH15 PRKCG MRAS AKT1 VAPA PPP2R2D PPP2R2A TJAP1 CLDN20 PPP2R1A ASH1L EPB41 CGN PPP2R2C CLDN11 TJP3…
KEGG_MTOR_SIGNALING_PATHWAY	0.309162	0.592453	0.0215719	0.388924	1.08033	49	VEGFC PIK3R1 ULK1 PIK3CD PIK3CG RPTOR STK11 TSC2 BRAF RICTOR RPS6KA2 STRADA PIK3R5 MTOR TSC1 AKT1 PIK3CA CAB39L IGF1 PIK3CB VEGFA MAPK1 RHEB ULK3 AKT3
KEGG_NICOTINATE_AND_NICOTINAMIDE_METABOLISM	0.309846	0.592453	0.0217039	0.432307	1.10814	22	NMNAT3 CD38 BST1 NT5C2 AOX1 NMNAT2 QPRT NT5C1A NAMPT ENPP3 NADSYN1 NT5E NT5M
KEGG_GLYCOSAMINOGLYCAN_DEGRADATION	0.321494	0.608043	0.021189	0.435316	1.10222	20	HPSE2 HEXA GALNS HYAL4 HPSE HS3ST3B1 IDUA SGSH
KEGG_ERBB_SIGNALING_PATHWAY	0.335566	0.627834	0.0203017	0.366877	1.05701	82	ERBB2 PIK3R1 PAK1 CAMK2B ERBB4 ABL1 PIK3CD CAMK2A PIK3CG PRKCA NCK2 HRAS MAP2K2 NRG1 GAB1 NRG3 SRC CAMK2G BRAF MAPK10 BAD CDKN1A PIK3R5 NRG2 MTOR SHC3 MAPK8 HBEGF EREG MAP2K4 PRKCG AKT1 EGFR PAK6 PAK2 CAMK2D PIK3CA EGF PTK2 PIK3CB MAPK1 PRKCB AKT3 GRB2
KEGG_NATURAL_KILLER_CELL_MEDIATED_CYTOTOXICITY	0.348265	0.644661	0.0197367	0.357044	1.04621	111	PIK3R1 HLA-A PAK1 VAV1 PRF1 NFATC2 KLRK1 PIK3CD PIK3CG SH3BP2 FCER1G PRKCA NFATC1 GZMB LAT CD247 ZAP70 HLA-G HRAS MAP2K2 KLRD1 RAC2 PTK2B TNFSF10 PTPN6 BRAF FASLG FYN VAV3 VAV2 CSF2 ITGAL PIK3R5 RAC1 PPP3CA NFATC4 SHC3 IFNAR2 PRKCG ICAM2 ITGB2 TNFRSF10A LCP2 TNFRSF10D PIK3CA SYK IFNA14 TNF TNFRSF10C HLA-E PPP3R2 HLA-B PIK3CB MAPK1 NCR3 PRKCB RAET1G GRB2 PTPN11
KEGG_BLADDER_CANCER	0.412819	0.734718	0.0172301	0.381651	1.04068	39	VEGFC ERBB2 RASSF1 CDH1 DAPK1 MMP2 HRAS MAP2K2 DAPK2 BRAF CCND1 CDKN1A E2F1
KEGG_LONG_TERM_DEPRESSION	0.4154	0.734718	0.0171168	0.364397	1.03291	64	GRID2 PLA2G12B PLA2G6 CRH PLA2G2F PRKCA PLCB2 HRAS MAP2K2 GNAO1 GRIA1 PRKG1 GRM1 IGF1R GNA12 GNAI2 BRAF GRM5 ITPR3 GNA11 PLA2G4A RYR1 NOS1 LYN PLA2G3 PLCB4 PLCB3 PLA2G2C CACNA1A PRKCG
KEGG_PANTOTHENATE_AND_COA_BIOSYNTHESIS	0.417505	0.734718	0.01742	0.426981	1.04582	16	BCAT1 PPCDC VNN1 VNN2 PANK4 ENPP3 DPYD BCAT2 PANK2
KEGG_GLIOMA	0.4215	0.734718	0.0169036	0.363575	1.03058	64	PIK3R1 CAMK2B CDK6 PIK3CD CAMK2A PIK3CG PRKCA HRAS MAP2K2 PDGFA IGF1R CAMK2G PDGFRB BRAF CCND1 CDKN1A PDGFRA CALM2 PIK3R5 E2F1 MTOR SHC3 PRKCG AKT1 EGFR RB1 CAMK2D PIK3CA IGF1 EGF PIK3CB MAPK1 PRKCB AKT3 GRB2
KEGG_HISTIDINE_METABOLISM	0.426571	0.734718	0.0168345	0.400871	1.03886	24	ALDH3A1 HAL AMDHD1 DDC ASPA ALDH7A1 ALDH1A3 ALDH9A1
KEGG_OTHER_GLYCAN_DEGRADATION	0.429099	0.734718	0.0170185	0.424444	1.03961	16	ENGASE HEXA NEU1 NEU2 FUCA1 FUCA2 MAN2B2 MAN2C1 NEU4 AGA MANBA
KEGG_PRIMARY_IMMUNODEFICIENCY	0.430392	0.734718	0.016653	0.388899	1.03641	31	PTPRC BLNK IGLL1 TAP2 ZAP70 CD40 CD19 TAP1 JAK3 AICDA
KEGG_GLYCINE_SERINE_AND_THREONINE_METABOLISM	0.430697	0.734718	0.0166633	0.393113	1.03555	28	BHMT AMT SARDH GLYCTK DMGDH GCAT AGXT2 CBS GNMT DAO GLDC SRR PSAT1 GATM SHMT1 CHDH AOC3 GAMT ALAS1 AOC2
KEGG_NOD_LIKE_RECEPTOR_SIGNALING_PATHWAY	0.436031	0.736596	0.0164139	0.366391	1.02594	55	MAPK13 NOD1 CCL13 NOD2 TRIP6 CXCL1 TRAF6 IL1B MAPK11 MAPK10 NFKB1 CARD9 CARD18 MEFV IL18 MAPK8 CCL5 BIRC3 PSTPIP1 NLRP1 TNFAIP3 CCL11 NAIP TNF CCL7 NLRC4 RIPK2 MAPK1 IKBKB SUGT1 HSP90AA1 BIRC2 IL6
KEGG_VASOPRESSIN_REGULATED_WATER_REABSORPTION	0.444845	0.74426	0.0161332	0.37425	1.0251	41	CREB5 ADCY9 DYNC1H1 AVP AQP4 CREB3L2 DYNC1LI2 AQP2 DCTN1 ARHGDIB ADCY3 ARHGDIA CREB3L1 DYNC1I1
KEGG_METABOLISM_OF_XENOBIOTICS_BY_CYTOCHROME_P450	0.459492	0.761444	0.015652	0.362077	1.01644	57	ALDH3A1 UGT1A6 MGST1 UGT1A5 CYP2E1 CYP2C8 AKR1C1 UGT1A8 UGT1A10 ALDH1A3 GSTM5 EPHX1 ADH6 UGT1A9 GSTZ1 GSTP1 MGST2 GSTM2 CYP1A1 ALDH3B2 UGT2A1 CYP1B1 CYP2S1 CYP1A2 ADH1C GSTT1 UGT2B7
KEGG_VIBRIO_CHOLERAE_INFECTION	0.468094	0.76838	0.0153837	0.364373	1.01324	50	TCIRG1 ATP6V1B1 CFTR ADCY9 ATP6V0C PRKCA KCNQ1 ATP6V1G3 ATP6V0A4 ATP6V0E1 TJP2 ADCY3 ATP6V1D KDELR1 ACTG1 PRKCG ATP6V0A2 SEC61G MUC2 ATP6V1H ATP6V1A
KEGG_GLYCOLYSIS_GLUCONEOGENESIS	0.483197	0.785759	0.014925	0.358482	1.00635	57	ALDH3A1 PDHA2 HK2 HK1 PFKL GALM PFKP HK3 ACSS1 PGM2 ALDH7A1 ALDH1A3 G6PC2 ALDH9A1 ADH6 LDHA PGAM2 GCK PKLR ALDH3B2 PDHB LDHB ADH1C PGM1 BPGM ENO3 PCK2 ALDH1B1 ACSS2 ENO1 ALDH3B1 ALDOA
KEGG_SNARE_INTERACTIONS_IN_VESICULAR_TRANSPORT	0.501502	0.807976	0.0144086	0.370222	1.00146	36	VTI1A STX11 USE1 VAMP8 SNAP23 STX1A STX3 STX2 SNAP47 VAMP5 STX1B TSNARE1 VAMP1 STX8 VTI1B YKT6 STX7 STX18
KEGG_DRUG_METABOLISM_CYTOCHROME_P450	0.535461	0.854772	0.0134437	0.352085	0.98709	56	ALDH3A1 UGT1A6 MGST1 UGT1A5 CYP2E1 CYP2C8 FMO5 UGT1A8 UGT1A10 FMO3 ALDH1A3 GSTM5 AOX1 ADH6 UGT1A9 FMO1 GSTZ1 GSTP1 MGST2 GSTM2 ALDH3B2 UGT2A1 CYP1A2 ADH1C GSTT1 UGT2B7
KEGG_RIG_I_LIKE_RECEPTOR_SIGNALING_PATHWAY	0.578116	0.888883	0.012329	0.349177	0.969924	49	MAPK13 FADD DHX58 IL12B NLRX1 TRAF3 CASP10 TRAF6 ATG5 RIPK1 IRF7 MAPK11 MAPK10 NFKB1 TANK TRADD
KEGG_ALZHEIMERS_DISEASE	0.580642	0.888883	0.0122609	0.329958	0.978019	138	LPL GRIN1 NDUFA4L2 APBB1 MAPT COX7B2 NDUFS6 CAPN2 PSEN2 FADD LRP1 CACNA1C NDUFA10 MME PLCB2 CDK5R1 NDUFS2 CACNA1D NDUFA7 CDK5 ATP2A3 IL1B APOE ITPR3 EIF2AK3 NDUFV1 BAD NDUFS4 RYR3 ADAM10 NOS1 GRIN2B CALM2 PPP3CA PSEN1 PLCB4 ATF6 TNFRSF1A PLCB3 CAPN1 BACE2 ADAM17 ITPR2 BACE1 COX4I2 NCSTN TNF APP GRIN2D PPP3R2 CASP9 NDUFB3 NDUFC1 MAPK1 ATP2A1 ITPR1 COX6A2 CACNA1S CALM1
KEGG_DORSO_VENTRAL_AXIS_FORMATION	0.581285	0.888883	0.0123517	0.370059	0.959007	24	NOTCH3 CPEB1 ETS1 SPIRE2 PIWIL2 ETV6 EGFR ETS2 NOTCH4 FMN2 MAPK1 GRB2 PIWIL1 NOTCH1 NOTCH2 SOS1 KRAS ETV7 MAP2K1
KEGG_STEROID_HORMONE_BIOSYNTHESIS	0.581849	0.888883	0.0122407	0.351234	0.967828	44	UGT1A6 CYP7B1 UGT1A5 CYP11B1 AKR1C1 UGT1A8 HSD17B3 UGT1A10 SRD5A2 HSD11B2 COMT CYP7A1 CYP17A1 UGT1A9 CYP11B2 CYP19A1 CYP11A1 HSD17B8 CYP1A1 UGT2A1 CYP1B1 UGT2B7 AKR1D1 SULT1E1
KEGG_PHENYLALANINE_METABOLISM	0.586441	0.888883	0.0125527	0.389397	0.944281	15	ALDH3A1 DDC ALDH1A3 HPD IL4I1 ALDH3B2 PAH ALDH3B1 PRDX6 AOC3 AOC2 TAT
KEGG_ASCORBATE_AND_ALDARATE_METABOLISM	0.588866	0.888883	0.0123669	0.382105	0.945499	17	UGT1A6 UGT1A5 UGT1A8 UGT1A10 ALDH7A1 ALDH9A1 UGT1A9
KEGG_TYROSINE_METABOLISM	0.592589	0.888883	0.011986	0.353655	0.959693	37	TYRP1 ALDH3A1 FAH TPO DDC COMT ALDH1A3 AOX1 ADH6 HPD GSTZ1 DCT IL4I1 ALDH3B2 ADH1C
KEGG_LINOLEIC_ACID_METABOLISM	0.60738	0.898875	0.0116809	0.361357	0.947547	27	PLA2G12B PLA2G6 CYP2E1 CYP2C8 PLA2G2F PLA2G4A PLA2G3 PLA2G2C AKR1B10 CYP1A2 PLA2G5
KEGG_ETHER_LIPID_METABOLISM	0.609582	0.898875	0.0116126	0.357923	0.946835	29	ENPP6 PLA2G12B PLA2G6 PLA2G7 PLA2G2F PLD1 LPCAT1 PLA2G4A PLA2G3 PLA2G2C PLA2G5 LPCAT2 ENPP2
KEGG_LYSOSOME	0.619438	0.901935	0.0113082	0.328782	0.96487	114	TCIRG1 ATP6V0C HEXA SLC11A2 PPT2 GALNS CTSS NEU1 GAA AP1B1 CD63 SLC17A5 ATP6V0A4 CTSF AP3B2 LAPTM5 AP3D1 GGA3 LGMN NAGA LIPA PSAPL1 ARSA FUCA1 IGF2R CTSZ LAMP1 ABCA2 IDUA CTSO SGSH AP4M1 SORT1 GNPTG CTSK CLTC CLTCL1 LAPTM4B CTSG AP1S1 CTSD GNPTAB ATP6V0A2 ATP6V1H ARSB AP3M1 CLN5 GM2A CLN3 ACP5 SUMF1 CTNS ENTPD4 CTSW AGA NAGPA LAMP3 ABCB9 CTSC NAPSA SLC11A1 PLA2G15 AP1G1 CTSE MANBA
KEGG_SYSTEMIC_LUPUS_ERYTHEMATOSUS	0.622024	0.901935	0.0112508	0.341876	0.949643	49	CD86 HLA-DPA1 CD28 HLA-DMA ACTN2 C1QC CD40 IL10 C9 C1R ACTN1 GRIN2B HLA-DMB HLA-DRB1 C1S HLA-DOB CTSG C4B HLA-DQB1 FCGR2A TNF C1QB HLA-DQA1 HLA-DPB1
KEGG_RETINOL_METABOLISM	0.633027	0.906172	0.0109892	0.340312	0.9453	49	CYP26B1 ALDH1A2 UGT1A6 CYP26C1 LRAT UGT1A5 CYP2C8 DHRS9 UGT1A8 UGT1A10
KEGG_PENTOSE_PHOSPHATE_PATHWAY	0.635362	0.906172	0.0110934	0.361426	0.926451	22	TKTL2 PFKL PFKP PGM2 TKT H6PD
KEGG_ALPHA_LINOLENIC_ACID_METABOLISM	0.643868	0.910837	0.0109963	0.366729	0.914896	18	PLA2G12B PLA2G6 PLA2G2F ACOX3 PLA2G4A PLA2G3 PLA2G2C
KEGG_HOMOLOGOUS_RECOMBINATION	0.649183	0.91095	0.0107375	0.356751	0.920192	23	BRCA2 POLD3 RAD54B RPA3 TOP3B POLD2 NBN XRCC3 EME1 POLD1 MUS81
KEGG_BASE_EXCISION_REPAIR	0.665396	0.920912	0.0102827	0.345047	0.921914	32	POLD3 TDG POLD2 PARP1 POLE MUTYH OGG1 LIG1 PARP4 NEIL3 NEIL1 NEIL2 PARP3 SMUG1 HMGB1 POLD1 NTHL1 POLE2
KEGG_PROPANOATE_METABOLISM	0.666867	0.920912	0.0102551	0.345079	0.919626	31	PCCA ACSS1 ACSS3 ALDH7A1 ACACA ALDH9A1 ACADM LDHA EHHADH ACACB LDHB PCCB ALDH1B1 ACSS2 SUCLG2 ABAT HIBCH MLYCD
KEGG_CARDIAC_MUSCLE_CONTRACTION	0.678932	0.926225	0.00992122	0.327802	0.931779	67	COX7B2 SLC8A1 CACNG1 TPM3 RYR2 CACNA1C CACNA2D3 CACNB1 CACNA1D MYL3 CACNA2D1 CACNA2D4 CACNB2 CACNG5 CACNG6 TNNT2 CACNG4 TNNI3 TPM4 ATP1A3 ACTC1 FXYD2 ATP1A1 COX4I2 SLC9A1
KEGG_AMINOACYL_TRNA_BIOSYNTHESIS	0.687829	0.926225	0.00988937	0.349062	0.894757	22	VARS2 LARS2 CARS2 FARS2 NARS2 WARS2
KEGG_PROXIMAL_TUBULE_BICARBONATE_RECLAMATION	0.689303	0.926225	0.00987346	0.349938	0.891633	21	AQP1 SLC9A3 CA2 ATP1A3 FXYD2 ATP1A1 SLC25A10 PCK2 SLC4A4 SLC38A3 ATP1A4
KEGG_BETA_ALANINE_METABOLISM	0.692946	0.926225	0.00979175	0.349073	0.88943	21	GAD1 GAD2 ALDH7A1 ALDH9A1 ACADM CNDP1 EHHADH DPYD ALDH1B1 AOC3 ABAT HIBCH MLYCD AOC2
KEGG_INSULIN_SIGNALING_PATHWAY	0.69733	0.926225	0.00950483	0.319186	0.94354	130	PTPRF PIK3R1 PRKCZ HK2 HK1 PPP1R3B PIK3CD PIK3CG RPTOR HK3 PPP1R3C PRKAG2 HRAS MAP2K2 IRS1 PDE3A FLOT1 PDE3B INPP5K ACACA PRKAR1B TSC2 G6PC2 GYS1 BRAF MAPK10 PPP1CA BAD PYGL SH2B2 RAPGEF1 RHOQ PHKB CALM2 PIK3R5 INPP5D MKNK1 MTOR TSC1 SHC3 MAPK8 GCK AKT1 LIPE ACACB PKLR PIK3CA TRIP10 PRKAB1 PPARGC1A PIK3CB INSR PCK2 MAPK1 RHEB AKT3 GRB2 FASN IKBKB PPP1CC FOXO1 CALM1
KEGG_OXIDATIVE_PHOSPHORYLATION	0.709929	0.93124	0.00922197	0.320083	0.931222	96	NDUFA4L2 COX7B2 NDUFS6 TCIRG1 ATP6V1B1 ATP6V0C NDUFA10 NDUFA11 LHPP NDUFS2 NDUFA7 PPA2 ATP6V1G3 ATP6V0A4 ATP6V0E1 NDUFV1 NDUFS4
KEGG_PROGESTERONE_MEDIATED_OOCYTE_MATURATION	0.712629	0.93124	0.00916155	0.321434	0.924726	80	PIK3R1 MAPK13 CCNA1 ADCY9 PIK3CD ADCY5 PIK3CG ADCY2 PDE3A ANAPC13 IGF1R PDE3B CPEB1 GNAI2 BRAF MAPK11 MAPK10 RPS6KA2 CDC25B ADCY3 MAD2L2 PIK3R5 ADCY4 ADCY8 MAPK8 ADCY1 AKT1 FZR1 PIK3CA ANAPC7 IGF1 PIK3CB ANAPC5 MAPK1 AKT3 HSP90AA1 SPDYC MAD2L1
KEGG_TASTE_TRANSDUCTION	0.719316	0.93124	0.00901856	0.327633	0.905825	46	GRM4 TAS1R3 PLCB2 PDE1A CACNA1B GNB1 ITPR3 TAS2R16 TAS1R2 GNAT3 TAS2R5 ADCY4 SCNN1B ADCY8 SCNN1A CACNA1A
KEGG_SELENOAMINO_ACID_METABOLISM	0.722514	0.93124	0.00908108	0.338777	0.873829	23	MAT1A MAT2B AHCYL2 AHCY PAPSS1 AHCYL1 CBS SCLY MARS2 PAPSS2 SEPHS2 GGT7 HEMK1
KEGG_ARGININE_AND_PROLINE_METABOLISM	0.736689	0.933724	0.00863997	0.324806	0.893148	43	P4HA3 CPS1 CKM GLUL ARG1 PYCR1 ALDH4A1 ALDH7A1 ALDH9A1 LAP3 NOS1 NOS3 AGMAT NAGS NOS2 DAO ALDH1B1 GATM ASS1 ALDH18A1 ACY1 GAMT
KEGG_PARKINSONS_DISEASE	0.738126	0.933724	0.00859328	0.316309	0.918144	92	SNCAIP NDUFA4L2 COX7B2 NDUFS6 GPR37 UBE2G1 SLC6A3 NDUFA10 NDUFS2 NDUFA7 VDAC1 SLC25A31 SLC18A2 NDUFV1 NDUFS4
KEGG_BUTANOATE_METABOLISM	0.74054	0.933724	0.00860217	0.330396	0.880497	31	GAD1 GAD2 PDHA2 AACS ACADS ACSM4 ALDH7A1 ALDH9A1 ACSM3 EHHADH AKR1B10 PDHB ACSM1 ALDH1B1 HADH
KEGG_P53_SIGNALING_PATHWAY	0.7506	0.936315	0.00831781	0.31749	0.899945	64	STEAP3 SERPINB5 TP73 PMAIP1 IGFBP3 CDK6 SIAH1 BBC3 SESN1 CCND3 TSC2 PERP CCND1 CDKN1A SERPINE1 CCND2 CASP9 IGF1 SHISA5 ATM MDM4 CD82 GADD45G ZMAT3 SFN DDB2 TP53 THBS1 RPRM SESN3 SESN2 CCNE1 CASP8 CDK4 TP53AIP1 TNFRSF10B
KEGG_VALINE_LEUCINE_AND_ISOLEUCINE_DEGRADATION	0.757858	0.936315	0.00817343	0.321131	0.879604	41	BCAT1 PCCA ACADS ALDH7A1 BCKDHB ALDH9A1 ACADM AOX1 HIBADH ACAD8 EHHADH IL4I1 PCCB MCCC1 ACAA1 BCAT2 ALDH1B1 HADH ABAT HIBCH HMGCS1 AUH
KEGG_FATTY_ACID_METABOLISM	0.758738	0.936315	0.00816233	0.322525	0.877201	38	CPT1B CPT2 ACSL6 ACADS ALDH7A1 ACOX3 ALDH9A1 ACADM ADH6 ACSL5 CPT1A EHHADH ADH1C ACAA1 ALDH1B1 HADH ACADVL ACADL ACOX1 ACSL1
KEGG_PENTOSE_AND_GLUCURONATE_INTERCONVERSIONS	0.781155	0.95719	0.00792	0.328419	0.825423	19	UGT1A6 UGT1A5 UGT1A8 UGT1A10 UGT1A9 CRYL1 UGT2A1 UGT2B7 UGP2
KEGG_GLUTATHIONE_METABOLISM	0.796578	0.963255	0.00730312	0.312795	0.861909	44	GCLC MGST1 GPX3 GSTM5 GPX6 IDH2 LAP3 GSTZ1 OPLAH GSTP1 GSS PGD MGST2 GSTM2 GSTT1 GPX2 GSTM4
KEGG_ONE_CARBON_POOL_BY_FOLATE	0.810521	0.963255	0.00736155	0.321923	0.796583	17	AMT ALDH1L1 MTHFD1 MTHFD1L GART MTHFD2L SHMT1 MTHFR MTFMT MTR FTCD
KEGG_MISMATCH_REPAIR	0.817833	0.963255	0.00701186	0.314464	0.806072	22	POLD3 RPA3 RFC1 RFC3 POLD2 LIG1 MLH1
KEGG_PYRUVATE_METABOLISM	0.825839	0.963255	0.0066557	0.305783	0.829787	37	PDHA2 PC ACSS1 LDHD ALDH7A1 ACACA ALDH9A1 LDHA ACACB PKLR PDHB LDHB ACYP2 PCK2 ALDH1B1 ACSS2
KEGG_ANTIGEN_PROCESSING_AND_PRESENTATION	0.8291	0.963255	0.00655196	0.303044	0.858996	64	HLA-A HLA-DPA1 TAPBP HLA-DMA TAP2 CTSS HLA-G HLA-F KLRD1 CANX TAP1 LGMN HSPA4 HSPA2 HLA-DMB HLA-DRB1 HLA-DOB HLA-DQB1 CD4 IFNA14 CREB1 HLA-DQA1 HLA-E HLA-DPB1 HLA-B HSPA1L CD74 NFYA LTA CD8A HSP90AA1
KEGG_GLYOXYLATE_AND_DICARBOXYLATE_METABOLISM	0.830289	0.963255	0.00700732	0.315876	0.773686	16	AFMID GLYCTK MTHFD1 MTHFD1L
KEGG_N_GLYCAN_BIOSYNTHESIS	0.833	0.963255	0.00647324	0.304657	0.840967	45	MGAT4B MAN1A1 ALG12 DPM2 ST6GAL1 MAN2A2 STT3B ALG14 MGAT5B MAN1C1 B4GALT1 FUT8 TUSC3 MAN2A1 ALG5 ALG3 RFT1 DOLPP1 RPN2 MAN1B1 MAN1A2 RPN1 MGAT5 MGAT1 DDOST MGAT3 DPAGT1 B4GALT2
KEGG_LYSINE_DEGRADATION	0.83305	0.963255	0.00648947	0.303464	0.823492	37	PLOD1 BBOX1 SETD7 AADAT ALDH7A1 ALDH9A1 EHMT2 SETD1B SETMAR EHMT1 EHHADH AASS ASH1L SETDB1 AASDH ALDH1B1 HADH
KEGG_REGULATION_OF_AUTOPHAGY	0.835928	0.963255	0.00660274	0.308771	0.791478	22	ULK1 ATG7 ATG5 PIK3R4 ATG4B IFNA14 ULK3 GABARAPL1 BECN1 PIK3C3 IFNG ULK2 ATG4D INS PRKAA2 GABARAP ATG4C
KEGG_PROTEIN_EXPORT	0.862797	0.978933	0.00605782	0.298096	0.75478	20	SRP19 IMMP2L SRPRB SRP9 SRP68 SEC61G
KEGG_PRION_DISEASES	0.865296	0.978933	0.00575758	0.294826	0.78996	33	NCAM1 C1QC MAP2K2 IL1A IL1B NCAM2 FYN C9 LAMC1 CCL5 C1QB MAPK1 C5 IL6 STIP1 NOTCH1 PRKACA C1QA MAP2K1 C6 HSPA1A C8A
KEGG_PORPHYRIN_AND_CHLOROPHYLL_METABOLISM	0.866412	0.978933	0.00576001	0.294947	0.783357	30	HMOX2 UGT1A6 UGT1A5 BLVRA UGT1A8 UGT1A10 UGT1A9 UROS COX10 UROD UGT2A1 PPOX UGT2B7 ALAD FECH
KEGG_HUNTINGTONS_DISEASE	0.891311	0.990613	0.00503796	0.292874	0.87184	152	GRIN1 DLG4 NDUFA4L2 COX7B2 NDUFS6 TBPL1 POLR2G CREB5 REST NDUFA10 AP2S1 AP2A2 PLCB2 CREB3L2 BDNF HIP1 BBC3 NDUFS2 DNAH1 NDUFA7 VDAC1 AP2M1 DNAH3 DCTN1 HTT SLC25A31 GRM5 NDUFV1 NRF1 NDUFS4 RCOR1 UCP1 GRIN2B CREB3L1 TGM2 TBPL2 PLCB4 PLCB3 CLTC CLTCL1 DNAL1 TAF4 COX4I2 POLR2H DNAI2 PPARGC1A CREBBP CREB1 DNALI1 CASP9 SIN3A NDUFB3 NDUFC1 AP2A1
KEGG_PEROXISOME	0.891911	0.990613	0.00502234	0.288559	0.825554	74	DDO CRAT FAR2 PEX14 PEX10 ACSL6 SCP2 PEX7 MVK PHYH ACOX3 IDH2 CROT XDH PEX3 ACSL5 EHHADH ACOX2 HACL1 NOS2 DAO ABCD2 CAT PRDX1 PEX11G ACAA1 MPV17 PEX13 SLC27A2 ACOX1 PEX6 PAOX ACSL1 PEX11A AMACR
KEGG_DNA_REPLICATION	0.901813	0.990613	0.00480873	0.280104	0.75337	34	POLD3 RPA3 RFC1 RFC3 RNASEH2B MCM6 POLD2 POLE LIG1 PRIM2 MCM2 POLD1 POLE2 RFC4 FEN1 RPA2 MCM5 POLA2
KEGG_UBIQUITIN_MEDIATED_PROTEOLYSIS	0.909609	0.990613	0.0045479	0.287434	0.846569	122	BRCA1 MGRN1 UBE2G1 HERC3 NEDD4L KEAP1 UBE3C SIAH1 PIAS1 BIRC6 ANAPC13 UBE2Z NEDD4 WWP1 TRAF6 UBE3B UBOX5 UBE2O UBE2H RHOBTB2 FBXW7 UBE2E1 FBXW11 PML ERCC8 WWP2 CUL1 BIRC3 UBE2E2 NHLRC1 UBA7 FBXO2 FZR1 UBE3A CUL3 UBE2N TRIP12 ANAPC7 PIAS2 HERC1 HERC2 UBE2U HERC4 STUB1 ANAPC5 UBE2J2 UBE2L6 UBE2W UBE2QL1 UBE2B BIRC2 DDB2 PPIL2 PIAS4 SMURF2 CUL5 ANAPC10 CDC34 FBXW8 CBLB MAP3K1 UBE2F CUL4A UBE4B SMURF…
KEGG_BIOSYNTHESIS_OF_UNSATURATED_FATTY_ACIDS	0.909839	0.990613	0.00494123	0.278965	0.701129	19	ACOT7 SCD5 ACOX3 ELOVL5 TECR ACAA1 SCD ELOVL6 ACOX1 PECR FADS1 HADHA FADS2 BAAT ACOT4
KEGG_OOCYTE_MEIOSIS	0.910909	0.990613	0.00451186	0.285805	0.83511	105	CAMK2B ADCY9 CAMK2A ADCY5 ADCY2 YWHAZ REC8 ANAPC13 IGF1R CPEB1 CAMK2G ITPR3 RPS6KA2 SMC1B PPP2R5B PPP1CA AURKA ADCY3 PPP2R5C FBXW11 MAD2L2 CALM2 ADCY4 PPP3CA ADCY8 CUL1 ADCY1 YWHAE YWHAG PPP2R5A ITPR2 CAMK2D PPP2R1A ANAPC7 PPP3R2 YWHAQ IGF1 ANAPC5 STAG3 MAPK1 PPP2R1B ITPR1 PPP1CC CALM1 SPDYC MAD2L1 PPP2R5E ANAPC10 PPP2R5D PPP2CA PPP2CB RPS6KA1
KEGG_DRUG_METABOLISM_OTHER_ENZYMES	0.925889	0.99726	0.00412556	0.270313	0.737088	39	UGT1A6 UGT1A5 UPP2 ITPA UGT1A8 UGT1A10 UCKL1 UPP1 UGT1A9 XDH IMPDH1 DPYD UCK1 UGT2A1 UGT2B7
KEGG_RNA_POLYMERASE	0.935211	0.99726	0.00397303	0.263926	0.688993	26	POLR2G POLR1A POLR3B POLR1B POLR3D POLR1D POLR1C POLR2H POLR3H
KEGG_CITRATE_CYCLE_TCA_CYCLE	0.946427	0.99726	0.003596	0.256088	0.674593	28	PDHA2 PC IDH2 PDHB PCK2 SUCLG2 IDH3A OGDHL ACO1 ACLY OGDH
KEGG_TERPENOID_BACKBONE_BIOSYNTHESIS	0.961364	0.99726	0.00386588	0.248072	0.601571	15	PDSS2 MVK MVD PDSS1 GGPS1 HMGCS1 HMGCS2 FDPS ACAT2 ACAT1 IDI1 DHDDS HMGCR
KEGG_NUCLEOTIDE_EXCISION_REPAIR	0.962956	0.99726	0.00287894	0.245187	0.670167	40	POLD3 ERCC2 RPA3 RFC1 GTF2H4 RFC3 POLD2 POLE ERCC8 LIG1 RAD23A POLD1 GTF2H3 DDB2 POLE2 RFC4 ERCC1 CUL4A RPA2 MNAT1 RAD23B ERCC3 RFC2 GTF2H5 RPA1
KEGG_CYTOSOLIC_DNA_SENSING_PATHWAY	0.963757	0.99726	0.00284753	0.244262	0.667641	40	POLR3B RIPK1 IRF7 IL1B NFKB1 POLR3D ZBP1 POLR1D IL18 ADAR CCL5 POLR1C CXCL10 IFNA14 POLR3H IKBKE IKBKB DDX58 IL6
KEGG_RNA_DEGRADATION	0.96699	0.99726	0.00268165	0.250679	0.700033	53	PARN PAPOLB EXOSC2 EXOSC9 CNOT1 LSM6 SKIV2L DCP1A DCPS PAPOLG DDX6 LSM4 ENO3 EDC3 DCP2 CNOT6 LSM1 ENO1 EXOSC7 LSM7 CNOT2 CNOT10 WDR61 LSM2 HSPA9 CNOT4 HSPD1 CNOT6L ZCCHC7 CNOT8
KEGG_BASAL_TRANSCRIPTION_FACTORS	0.967881	0.99726	0.00277978	0.236582	0.630484	31	TBPL1 GTF2A1L GTF2H4 GTF2IRD1 GTF2F2 TBPL2 GTF2E2 TAF4 STON1 GTF2H3 TAF6 TAF12 TBP TAF10 GTF2A2
KEGG_PYRIMIDINE_METABOLISM	0.968603	0.99726	0.00259744	0.259928	0.753444	90	POLR2G POLD3 TXNRD1 POLR1A UPP2 ITPA NT5C2 POLR3B POLR1B TXNRD2 DTYMK UCKL1 POLR3D DHODH NME2 POLD2 POLR1D UPP1 POLE ENTPD5 NT5C1A POLR1C ENTPD1 DPYD NME7 UCK1 CAD NT5E POLR2H NT5M ENTPD3 ENTPD4 POLR3H PRIM2
KEGG_ARACHIDONIC_ACID_METABOLISM	0.976093	0.99906	0.00227666	0.243158	0.681707	56	ALOX5 PLA2G12B PLA2G6 CYP2E1 CYP2C8 PLA2G2F GPX3 TBXAS1 GPX6 PLA2G4A HPGDS PLA2G3 PTGES2 PLA2G2C PTGES PTGDS PLA2G5 PTGIS GPX2 CYP2C9 PTGS1 GPX5 ALOX12 PLA2G4E CYP2C18 CBR3
KEGG_PROTEASOME	0.995196	1	0.00109227	0.190125	0.522806	43	PSMA8 PSMF1 PSMA1 PSMD6 PSMC3 PSMB8 PSMB7 PSMB6 PSMB5 PSMC1 PSMB4 PSME3 PSMD1 IFNG PSMA7 POMP PSMB11 PSMD11 PSMC6 PSMA5 PSME4 PSMA4 PSMB9 PSMA2 PSMD13 PSMB2
KEGG_CELL_CYCLE	0.9968	1	0.00081738	0.230002	0.67498	114	MAD1L1 TGFB1 TGFB3 CDK6 CCNA1 ABL1 YWHAZ CDC14A SMAD3 BUB3 CCND3 ANAPC13 TFDP1 MCM6 SMC1B CCND1 CDC25B CDKN1A MAD2L2 E2F1 CUL1 TGFB2 YWHAE YWHAG FZR1 CCND2 RB1 ANAPC7 ZBTB17 CREBBP RBL2 YWHAQ ATM ANAPC5 GADD45G SFN MCM2 SMAD2 MAD2L1 TP53 ANAPC10 PRKDC MYC CDC7 CCNE1 CDC27 MCM5 CDK4 STAG1 SMAD4 RBL1 CDKN1C E2F3 E2F5 CDC14B CDC25C CDC25A BUB1B HDAC1
KEGG_SPLICEOSOME	0.9983	1	0.000595315	0.21917	0.640843	106	SNRPF MAGOH SNRNP200 CCDC12 TRA2B DHX16 LSM6 PUF60 HSPA2 PPIL1 THOC1 SNRNP27 SF3B5 CRNKL1 CWC15 PRPF18 SNRPE SF3B1 AQR LSM4 PRPF31 HNRNPK DDX42 HSPA1L BUD31 EFTUD2 DHX38 CDC5L SYF2 DDX23 SF3B2 CHERP PRPF6 PPIE RBM25 XAB2 SLU7 RBM22 USP39 SART1 U2AF1 LSM7 PRPF40B LSM2 DHX8 SNRPD3
KEGG_RIBOSOME	1	1	0.00014427	0.105529	0.302654	77	RPL22 RPS15A RPS24 RPS19 RPL6 RPS16 RPL10L RPLP2 RPS3A RPL36 RPL36AL RPS5 RPL27A RPLP1 RPL5 RPSA RPL38 RPL3 FAU RPS15 RPS3 RPS9 RPL4 RPS23 RPL32 RPL31 RPS12 RPL23A MRPL13 RPS2 RPL13 RPL23 RPL8 RPL26 RPS11 RPL28 RPS18 RPL22L1 RPS13 RPL18 RPL17 RPS10 RPL30 RPL14 RPL11 RPS21 RPS26 RPL26L1 RPL10A RPLP0 RPS7

## Sheet: negative enriched
No negative enriched gene sets
