# Supplementary material for: Genome-wide methylation profiling differentiates benign from aggressive and metastatic pituitary neuroendocrine tumors
Source: Acta Neuropathol. 2024 Nov 23;148(1):68. doi: 10.1007/s00401-024-02836-5 (PMC11585505; doi:10.1007/s00401-024-02836-5)
Supplement: Supplementary file 5 — Supplementary file5 (XLSX 60 KB) [file 401_2024_2836_MOESM5_ESM.xlsx]

## Sheet: 50_first_surgery_PC_vs_APT_KEGG
pathway	pval	padj	log2err	ES	NES	size	leadingEdge
KEGG_CELL_ADHESION_MOLECULES_CAMS	6.25801e-07	5.63412e-05	0.659444	0.457218	1.65243	122	CNTNAP2 CD58 HLA-DRA CDH4 CD28 CLDN8 CDH3 ITGA9 ITGA8 NRXN1 CLDN17 CD226 PTPRF HLA-DPA1 PTPRC VCAN CLDN14 ITGA6 NFASC CD2 CLDN22 ITGB2 ITGB8 CLDN7 HLA-DMA CLDN4 SDC4 HLA-DMB ICAM2 HLA-B HLA-E HLA-F NRXN3 HLA-DPB1 HLA-DOB ITGA4 F11R MADCAM1 CD86 CLDN18 ICAM3 HLA-DRB1 HLA-A CD40 ALCAM ITGB1 CD8B NRCAM PDCD1 CADM1 HLA-G CLDN5 PDCD1LG2 CD276 HLA-C HLA-DOA NRXN2 CDH15 CLDN15 CD34 ITGAV ITGAM ICOS ITGA…
KEGG_AXON_GUIDANCE	6.51344e-07	5.63412e-05	0.659444	0.456896	1.65126	122	SEMA6D SEMA3C EFNA2 SLIT1 UNC5D EFNA5 SLIT3 SEMA4D PLXNB1 NCK1 MAPK1 DPYSL2 SLIT2 SEMA5A GNAI2 ROBO1 HRAS CXCR4 SEMA4B PLXNB2 ABLIM1 SEMA3B SEMA3E NFATC1 FYN EPHB6 ROBO2 ABLIM2 NTN1 NGEF NFATC2 EPHA4 UNC5B CXCL12 FES UNC5C SEMA6C SEMA6A EPHB1 CDK5 RHOD EPHA3 CHP2 NTNG1 EFNB2 SEMA3D LRRC4C RAC1 GNAI3 EFNA1 SEMA6B ABLIM3 RGS3 ITGB1 ROBO3 PAK1 SEMA3F CDC42 EFNA3 MAPK3 DCC SRGAP1 DPYSL5 PLXNA2 ABL1 N…
KEGG_PATHWAYS_IN_CANCER	1.42891e-06	8.24003e-05	0.643552	0.377818	1.4369	313	FGFR2 E2F2 PIK3R1 WNT3A LAMA3 MECOM FGF12 TCF7L2 TGFB3 NTRK1 VEGFC MTOR SLC2A1 WNT9A FGF18 PRKCA ETS1 WNT10A GLI3 PIK3R5 MAPK1 FGF21 EPAS1 DAPK1 CTBP2 CTBP1 HRAS TPM3 FN1 CTNNA2 APC2 TGFBR2 EGLN3 FGF23 FGF9 RASSF5 ARNT NOS2 BCL2L1 PAX8 RARA CCNA1 ITGA6 LAMC1 LAMA2 COL4A2 RARB PGF CASP8 EGF MAX PLD1 RAF1 COL4A1 RALGDS FGF11 JUP CSF3R GLI2 WNT9B RUNX1 WNT5A PDGFA CTNNA3 FGF1 PIK3CD RUNX1T1 PIK3CA P…
KEGG_NEUROACTIVE_LIGAND_RECEPTOR_INTERACTION	6.39437e-06	0.000276556	0.610527	0.383136	1.4413	249	NR3C1 ADRA1A GRID2 GABRG3 NTSR1 GHSR HTR1E GRM3 PRLHR MTNR1B GABRA6 DRD4 GRIK2 GRM4 ADRA1B TSPO GRIN1 CALCR VIPR2 F2RL3 DRD2 GABBR1 CHRNB1 TACR1 CHRM2 GRM7 CHRM3 GRID1 GABRP GRIN3A S1PR5 CALCRL PARD3 HTR5A BDKRB2 CHRNA4 C3AR1 LPAR1 FSHR GABBR2 DRD3 APLNR FPR1 OPRK1 GRM8 CCKAR MCHR2 GABRA5 TSHB OPRD1 CNR2 OPRM1 HRH1 GALR1 ADORA2B FSHB TSHR PTH2R GABRA1 CHRNA7 GRIA4 TBXA2R GABRR1 GPR35 HTR1D HTR4 M…
KEGG_AUTOIMMUNE_THYROID_DISEASE	2.95018e-05	0.000851745	0.57561	0.561869	1.82186	38	HLA-DRA CD28 HLA-DPA1 HLA-DMA HLA-DMB HLA-B HLA-E HLA-F TPO GZMB TSHB TG HLA-DPB1 HLA-DOB TSHR CD86 IFNA8 IL2 HLA-DRB1 HLA-A CD40 HLA-G IL10 HLA-C FAS HLA-DOA
KEGG_ALLOGRAFT_REJECTION	2.95403e-05	0.000851745	0.57561	0.584159	1.8693	34	HLA-DRA CD28 HLA-DPA1 IL12B HLA-DMA HLA-DMB HLA-B HLA-E HLA-F GZMB HLA-DPB1 HLA-DOB CD86 TNF IL2 HLA-DRB1 HLA-A IL12A CD40 HLA-G IL10 HLA-C FAS HLA-DOA
KEGG_REGULATION_OF_ACTIN_CYTOSKELETON	5.69678e-05	0.00140792	0.557332	0.386728	1.43777	197	FGFR2 BAIAP2 VAV1 PIK3R1 PPP1CA FGF12 SSH1 ITGA9 ITGA8 EZR CYFIP2 FGF18 PIK3R5 MAPK1 FGF21 HRAS BCAR1 FN1 APC2 MYLK ACTN2 CHRM2 ITGAE FGF23 ITGA1 FGF9 CHRM3 PIP5K1C ITGB6 ITGA6 DOCK1 GNG12 EGF BDKRB2 RAF1 ITGB2 ITGB8 IQGAP2 PDGFD FGF11 PDGFA SLC9A1 FGF1 VAV2 PIK3CD PIK3CA PDGFB ARHGEF7 TIAM2 FGF8 ITGA4 SSH2 ARHGEF1 FGF20 PIP4K2A FGFR1 FGFR3 NCKAP1L RRAS2 WASF2 PXN RAC1 EGFR CYFIP1 ITGA3 MYH14 CHR…
KEGG_FOCAL_ADHESION	7.16323e-05	0.00154905	0.538434	0.389182	1.4448	191	PARVB VAV1 PIK3R1 PPP1CA LAMA3 COL6A3 VEGFC RAPGEF1 ITGA9 ITGA8 CAPN2 PRKCA PIK3R5 THBS2 MAPK1 HRAS PARVA BCAR1 FN1 SPP1 MYLK ACTN2 ITGA1 PIP5K1C ITGB6 ITGA6 LAMC1 FYN LAMA2 COL4A2 DOCK1 PGF COL5A2 CAV1 TNR EGF FLNB RAF1 COL4A1 ITGB8 PDGFD PDGFA RASGRF1 FLT1 TNXB VAV2 PIK3CD COL5A1 PIK3CA PDGFB CCND3 IGF1R ITGA4 ERBB2 TNN COL11A2 CAV3 PXN RAC1 BIRC2 EGFR IGF1 ITGA3 VWF AKT3 LAMA1 ITGB1 PRKCG KDR …
KEGG_ADHERENS_JUNCTION	8.96811e-05	0.00172387	0.538434	0.475183	1.63634	67	BAIAP2 PTPRB TCF7L2 PTPRJ MAPK1 PTPRF CTNNA2 TGFBR2 ACTN2 FYN PARD3 CTNNA3 PTPN6 LMO7 IGF1R WASF3 INSR ERBB2 FGFR1 LEF1 SORBS1 WASF2 RAC1 EGFR FER FARP2 NLK TCF7L1 SMAD3 SRC CTNNA1 CSNK2B ACTB CDC42 MAPK3 ACTN4 CSNK2A1 PTPRM RAC2 CREBBP
KEGG_TYPE_I_DIABETES_MELLITUS	0.000200814	0.00347408	0.518848	0.534313	1.7489	41	HLA-DRA CD28 CPE HLA-DPA1 GAD2 IL12B PTPRN2 HLA-DMA HLA-DMB IL1B HLA-B HLA-E HLA-F GZMB HLA-DPB1 HLA-DOB CD86 TNF IL2 HLA-DRB1 HLA-A IL12A HLA-G HLA-C FAS HLA-DOA
KEGG_CALCIUM_SIGNALING_PATHWAY	0.000248355	0.00390594	0.498493	0.381191	1.40445	166	ADRA1A PDE1C NTSR1 PDE1A CACNA1B SPHK2 GNAL CACNA1E ADRA1B PRKCA GRIN1 ATP2B4 RYR2 ATP2A3 CACNA1I PLCZ1 TACR1 MYLK CHRM2 GNA11 ERBB4 NOS2 ITPKB CHRM3 PTK2B ADCY2 ITPKA CACNA1G HTR5A BDKRB2 VDAC1 PLCB2 ATP2B2 ADCY8 CD38 SLC8A1 CCKAR SLC8A2 GNAS ITPR2 HRH1 ADCY1 ERBB2 ADORA2B CHP2 CAMK2A CHRNA7 ADCY9 TBXA2R HTR4 EGFR CALM3 NOS3 ITPR1 CACNA1A CHRM1 PRKCG P2RX5 PLCD3 TRHR GRIN2A HTR7 GRM1 GRIN2D PLCE…
KEGG_GRAFT_VERSUS_HOST_DISEASE	0.000276276	0.00398298	0.498493	0.540928	1.73663	35	HLA-DRA CD28 HLA-DPA1 HLA-DMA HLA-DMB IL1B HLA-B HLA-E HLA-F GZMB HLA-DPB1 HLA-DOB CD86 TNF IL2 HLA-DRB1 HLA-A IL6 HLA-G HLA-C FAS HLA-DOA
KEGG_MELANOGENESIS	0.000316707	0.00421464	0.498493	0.424478	1.51128	100	WNT3A TCF7L2 WNT9A PRKCA WNT10A GNAO1 MAPK1 DCT GNAI2 HRAS TYRP1 ADCY2 RAF1 PLCB2 WNT9B WNT5A ADCY8 WNT6 EDN1 WNT4 CREB3L3 KIT KITLG GNAS FZD5 ADCY1 WNT8B CAMK2A LEF1 ADCY9 CALM3 GNAI3 WNT3 WNT5B CREB1 CREB3L1 PRKCG WNT2B TCF7L1 WNT7B DVL1 WNT11 EDNRB PRKACA MAPK3 DVL3 WNT7A ADCY3 POMC CREBBP FZD7 CALML6 ADCY5 CALML5 WNT10B
KEGG_MAPK_SIGNALING_PATHWAY	0.000865511	0.0102991	0.477271	0.347336	1.30717	251	FGFR2 MAPT HSPA2 MECOM RASGRF2 FGF12 TGFB3 NTRK1 CACNA1B DAXX JMJD7-PLA2G4B MAPK8IP1 FGF18 CACNA1E DUSP1 PRKCA CACNA2D1 CACNA1I PTPRR MAPK1 MAP3K8 FGF21 HRAS TGFBR2 FGF23 FGF9 CACNA1G MAPK8IP3 PLA2G4A ECSIT GNG12 EGF FLNB MAX NFATC2 RAF1 NF1 NGF RPS6KA2 FGF11 PDGFA IL1B MAPKAPK5 FGF1 RASGRF1 MAPK12 PDGFB MAP2K3 DUSP5 CACNA2D3 TNFRSF1A FGF8 DUSP14 FGF20 CACNG6 CACNB1 CHP2 CACNB2 NTF3 MEF2C FGFR1 F…
KEGG_MELANOMA	0.000892988	0.0102991	0.477271	0.452522	1.56033	68	E2F2 PIK3R1 FGF12 FGF18 PIK3R5 MAPK1 FGF21 HRAS FGF23 FGF9 EGF RAF1 PDGFD FGF11 PDGFA FGF1 PIK3CD PIK3CA PDGFB CDKN1A IGF1R CDK6 FGF8 FGF20 FGFR1 EGFR IGF1 AKT3 PDGFC PIK3CG FGF22 FGF14 AKT1 MAPK3 RB1 FGF19 PDGFRB
KEGG_ARRHYTHMOGENIC_RIGHT_VENTRICULAR_CARDIOMYOPATHY_ARVC	0.00189981	0.0186688	0.335069	0.437121	1.51312	71	TCF7L2 ITGA9 ITGA8 SGCD CACNA2D1 RYR2 CTNNA2 ACTN2 ITGA1 ITGB6 ITGA6 LAMA2 ITGB8 JUP CTNNA3 DSP SLC8A1 CACNA2D3 ITGA4 CACNG6 CACNB1 CACNB2 LEF1 ITGA3 ITGB1 TCF7L1 GJA1 CTNNA1 LMNA ITGA11 ACTB CACNA2D4 CACNG3 ITGA7 ITGA5 ITGB4 DSC2 ACTN4 ITGAV CACNG1 CACNG7 SGCA CDH2 DES CACNG2 ACTN1 CACNA1D CACNA1S CACNB4
KEGG_LEUKOCYTE_TRANSENDOTHELIAL_MIGRATION	0.00189981	0.0186688	0.335069	0.398419	1.42711	108	SIPA1 VAV1 PIK3R1 CLDN8 EZR CLDN17 PRKCA PIK3R5 GNAI2 BCAR1 CTNNA2 CXCR4 ACTN2 RASSF5 NOX3 CLDN14 PTK2B CLDN22 ITGB2 CYBA CXCL12 CLDN7 CLDN4 CTNNA3 MAPK12 VAV2 PIK3CD PIK3CA RAPGEF4 ITGA4 F11R ITK CLDN18 PXN RAC1 GNAI3 ITGB1 PRKCG CLDN5 MMP2 PIK3CG CTNNA1 ACTB MAPK13 CLDN15 CDC42 VAV3 TXK ACTN4 ITGAM ITGAL CLDN10 CLDN16 RHOH RAC2 PIK3R3 CLDN6 CDH5 JAM2 PTPN11 CLDN11 ESAM ACTN1 CLDN1
KEGG_ECM_RECEPTOR_INTERACTION	0.00194242	0.0186688	0.45506	0.423281	1.48508	83	LAMA3 COL6A3 GP5 ITGA9 ITGA8 CD36 THBS2 FN1 SPP1 ITGA1 ITGB6 GP1BB ITGA6 LAMC1 LAMA2 COL4A2 COL5A2 TNR COL4A1 ITGB8 SDC4 HSPG2 TNXB COL5A1 AGRN ITGA4 GP9 TNN COL11A2 ITGA3 VWF LAMA1 ITGB1 COL3A1 ITGA11 ITGA7 COL1A1 ITGA5 LAMC2 ITGB4 COL6A1 ITGAV LAMC3 CD44 SDC2 COL2A1 SDC3 LAMA4 SV2C THBS3 CD47 THBS4 COL4A4 COL11A1 GP6 COMP COL6A2 SDC1 ITGB5 RELN
KEGG_HEDGEHOG_SIGNALING_PATHWAY	0.0027	0.0240672	0.279866	0.45275	1.52813	55	WNT3A LRP2 WNT9A WNT10A GLI3 BMP5 FBXW11 CSNK1D GLI2 WNT9B WNT5A CSNK1A1L WNT6 WNT4 BMP6 WNT8B PTCH1 CSNK1E IHH WNT3 WNT5B WNT2B WNT7B RAB23 WNT11 BMP7 PRKACA CSNK1A1 WNT7A STK36 BTRC BMP8A WNT10B CSNK1G2 BMP4 SUFU SHH
KEGG_VIRAL_MYOCARDITIS	0.00289971	0.0240672	0.269842	0.434039	1.49228	66	EIF4G1 HLA-DRA CD28 SGCD HLA-DPA1 FYN LAMA2 CAV1 CASP8 CD55 ITGB2 HLA-DMA HLA-DMB HLA-B HLA-E MYH13 HLA-F HLA-DPB1 HLA-DOB CD86 HLA-DRB1 HLA-A RAC1 CD40 MYH14 MYH6 HLA-G EIF4G3 HLA-C ACTB HLA-DOA ITGAL ABL1 RAC2 CXADR SGCA MYH9
KEGG_DILATED_CARDIOMYOPATHY	0.00319968	0.0240672	0.256635	0.407322	1.43322	86	TGFB3 ITGA9 ITGA8 SGCD CACNA2D1 RYR2 TPM3 ITGA1 ITGB6 ITGA6 ADCY2 LAMA2 ITGB8 ADCY8 SLC8A1 GNAS CACNA2D3 ITGA4 ADCY1 CACNG6 CACNB1 CACNB2 MYL3 ADCY9 TNF IGF1 ITGA3 ITGB1 MYH6 LMNA ITGA11 ACTB CACNA2D4 CACNG3 ITGA7 ITGA5 PRKACA TNNI3 ITGB4 ADCY3 ITGAV CACNG1 TPM4 CACNG7 SGCA ADCY5 ADCY4 TGFB2 DES TTN CACNG2 CACNA1D TPM1 CACNA1S CACNB4 ADCY6 CACNG5
KEGG_FC_GAMMA_R_MEDIATED_PHAGOCYTOSIS	0.00319968	0.0240672	0.256635	0.404464	1.42469	87	VAV1 PIK3R1 MYO10 DOCK2 LYN SPHK2 PRKCA PIK3R5 INPP5D MAPK1 PTPRC PIP5K1C PLA2G4A PLD1 RAF1 PRKCE VAV2 PIK3CD ASAP1 PIK3CA WASF3 DNM3 WASF2 RAC1 AKT3 ASAP3 PLA2G6 PRKCG PLA2G4D ASAP2 GSN PIK3CG PAK1 CRKL AKT1 CDC42 AMPH MAPK3 VAV3
KEGG_RENAL_CELL_CARCINOMA	0.00319968	0.0240672	0.256635	0.432974	1.48447	64	PIK3R1 TGFB3 VEGFC RAPGEF1 SLC2A1 ETS1 PIK3R5 MAPK1 EPAS1 HRAS EGLN3 GAB1 ARNT PGF RAF1 PIK3CD PIK3CA PDGFB EGLN1 RAC1 FLCN AKT3 PIK3CG PAK1 CRKL AKT1 CDC42 MAPK3 SOS2 PAK2 PIK3R3 CREBBP SOS1 TGFB2 PAK4 PTPN11 TGFA VEGFA
KEGG_HEMATOPOIETIC_CELL_LINEAGE	0.00369963	0.0263144	0.238353	0.410606	1.43715	81	HLA-DRA GP5 CD36 EPOR ITGA1 GYPA FCER2 GP1BB ITGA6 CD2 CSF2 CD55 CSF3R CD38 IL1B IL5RA TPO KIT KITLG ITGA4 GP9 CD9 IL1R1 TNF HLA-DRB1 CD19 CD7 IL7 ANPEP ITGA3 IL6 CD8B FLT3 CD3G IL1R2 ITGA5 TFRC CD34 ITGAM CD44 CD59
KEGG_INTESTINAL_IMMUNE_NETWORK_FOR_IGA_PRODUCTION	0.00380266	0.0263144	0.235142	0.464763	1.53612	45	TNFSF13B HLA-DRA CD28 CCR10 CXCR4 HLA-DPA1 CXCL12 HLA-DMA HLA-DMB HLA-DPB1 HLA-DOB ITGA4 CCL25 LTBR MADCAM1 CD86 IL2 HLA-DRB1 CD40 IL6 MAP3K14 IL10 TNFSF13 HLA-DOA CCL28 ICOS IL15RA
KEGG_CYTOKINE_CYTOKINE_RECEPTOR_INTERACTION	0.00509949	0.0321254	0.202499	0.339979	1.27225	226	TNFSF13B TGFB3 VEGFC CCR10 INHBA TNFRSF25 CCL3 ACVRL1 TNFSF9 CCL20 CXCR4 TGFBR2 CCR2 EPOR IL18 PF4 CCR5 IL12RB2 TNFRSF9 INHBB IL21R CCL23 CCR6 CSF2 EGF IL12B BMPR1B CCL2 IL2RB IL22RA2 CXCL12 RELT CSF3R IL19 PDGFA IL1B FLT1 IL5RA TNFSF10 TPO PDGFB KIT KITLG TNFRSF1A CCL25 LTBR TNFRSF19 IFNA8 IL1R1 TNF IL2 IL7 CD70 IL12A EGFR CD40 CCL7 IL6 LTB OSMR TNFRSF8 CCL13 CXCR5 CCL22 CCR1 KDR IL10 TNFRSF18 C…
KEGG_T_CELL_RECEPTOR_SIGNALING_PATHWAY	0.00509949	0.0321254	0.202499	0.38769	1.38342	103	VAV1 PIK3R1 GRAP2 CD28 PIK3R5 NCK1 MAPK1 MAP3K8 HRAS PTPRC NFATC1 FYN CSF2 NFATC2 RAF1 LCP2 ZAP70 CD247 MAPK12 VAV2 PIK3CD PTPN6 PIK3CA CHP2 ITK PRKCQ TNF IL2 CARD11 NFKB1 AKT3 MAP3K14 CD8B PDCD1 LCK IL10 PIK3CG CD3G PAK1 MAPK13 AKT1 CDC42 MAPK3 NFKBIE VAV3 CBLB SOS2 ICOS NCK2 PAK2 PIK3R3 SOS1 CTLA4 PAK4 MALT1 CD8A
KEGG_PROSTATE_CANCER	0.00519948	0.0321254	0.200513	0.400622	1.40822	85	FGFR2 E2F2 PIK3R1 TCF7L2 MTOR PIK3R5 MAPK1 HRAS CREB5 EGF RAF1 PDGFD PDGFA PIK3CD PIK3CA PDGFB CREB3L3 CDKN1A IGF1R ERBB2 SRD5A2 FGFR1 LEF1 HSP90AB1 EGFR IGF1 NFKB1 CREB1 AKT3 CREB3L1 TCF7L1 PDGFC PIK3CG AKT1 MAPK3 RB1 SOS2 PDGFRB PIK3R3 CREBBP SOS1 BCL2
KEGG_GLYCOSAMINOGLYCAN_BIOSYNTHESIS_CHONDROITIN_SULFATE	0.00578152	0.0344898	0.191388	0.546685	1.63078	21	UST CHST15 CHSY3 B3GAT1 XYLT2 DSE CHST11 CHST13 CHST14 B3GAT2 B4GALT7 XYLT1 CSGALNACT1
KEGG_GAP_JUNCTION	0.00629937	0.0363264	0.181915	0.397877	1.39595	83	TUBB TUBAL3 PRKCA MAPK1 DRD2 GNAI2 HRAS GNA11 ADCY2 PRKG1 EGF RAF1 CSNK1D PLCB2 LPAR1 PDGFD PDGFA ADCY8 PDGFB GNAS ITPR2 ADCY1 ADCY9 EGFR GNAI3 ITPR1 PRKCG TUBB6 GRM1 PDGFC GJA1 SRC PRKACA MAPK3 ADCY3 TUBA3C GRM5 SOS2 PDGFRB SOS1 ADCY5 TUBA8 ADCY4 MAP2K5 TJP1 GNAQ ITPR3 GNAI1 HTR2A ADCY6
KEGG_HYPERTROPHIC_CARDIOMYOPATHY_HCM	0.00679932	0.0379446	0.175004	0.402767	1.40792	80	TGFB3 ITGA9 ITGA8 SGCD CACNA2D1 RYR2 TPM3 ITGA1 PRKAG2 ITGB6 ITGA6 LAMA2 ITGB8 SLC8A1 PRKAG3 CACNA2D3 ITGA4 CACNG6 CACNB1 CACNB2 MYL3 TNF IGF1 ITGA3 IL6 ITGB1 MYH6 LMNA ITGA11 ACTB CACNA2D4 CACNG3 ITGA7 ITGA5 TNNI3 ITGB4 PRKAA2 ITGAV CACNG1 TPM4 CACNG7 SGCA TGFB2 DES TTN CACNG2 CACNA1D TPM1 CACNA1S CACNB4
KEGG_CHEMOKINE_SIGNALING_PATHWAY	0.00709929	0.0383805	0.171214	0.349494	1.29149	175	VAV1 PIK3R1 GNB4 DOCK2 LYN CCR10 CCL3 PIK3R5 MAPK1 CCL20 GNAI2 HRAS BCAR1 CXCR4 CCR2 PF4 CCR5 PTK2B PRKCZ ADCY2 CCL23 CCR6 PARD3 GNG12 RAF1 PLCB2 CCL2 JAK3 CXCL12 ADCY8 VAV2 PIK3CD PIK3CA TIAM2 ADCY1 CCL25 GRK5 ITK PREX1 ADCY9 PXN RAC1 CCL7 GNG7 GNAI3 NFKB1 AKT3 GRK7 CSK CCL13 CXCR5 CCL22 CCR1 CCL17 PIK3CG PAK1 CCL5 CCL1 CRKL CXCR1 GNB1 AKT1 CDC42 CXCL13 PRKACA MAPK3 CCL28 CXCL5 VAV3 ADCY3 PPBP S…
KEGG_LONG_TERM_DEPRESSION	0.0089991	0.0471771	0.151813	0.414819	1.42223	64	GRID2 LYN JMJD7-PLA2G4B PRKCA GNAO1 MAPK1 GNAI2 HRAS GNA11 PRKG1 PLA2G4A RAF1 PLCB2 GNAS ITPR2 IGF1R IGF1 GRIA1 GNAI3 ITPR1 CACNA1A PLA2G6 PRKCG PLA2G2E GRM1 PLA2G5 PLA2G2F PLA2G1B MAPK3 CRHR1 GRM5 CRH PLA2G2C RYR1 NOS1 GNAQ PLA2G12B ITPR3 GNAI1
KEGG_ALDOSTERONE_REGULATED_SODIUM_REABSORPTION	0.0103062	0.0524403	0.141767	0.453937	1.48135	40	PIK3R1 SGK1 PRKCA PIK3R5 MAPK1 SCNN1A NEDD4L SCNN1G PIK3CD NR3C2 KCNJ1 PIK3CA INSR IGF1 FXYD4 PRKCG PIK3CG IRS1 HSD11B1 MAPK3 PIK3R3 ATP1A1 ATP1A4 SFN ATP1A2 FXYD2
KEGG_WNT_SIGNALING_PATHWAY	0.0119988	0.0593084	0.131183	0.353707	1.29231	145	WNT3A DKK1 TCF7L2 PRICKLE2 WNT9A PRKCA WNT10A SFRP2 CTBP2 CTBP1 FRAT1 APC2 NFATC1 FBXW11 DAAM2 NFATC2 PLCB2 PPP2R5A NKD1 WNT9B WNT5A RUVBL1 CSNK1A1L WNT6 NKD2 WNT4 CCND3 CUL1 SFRP1 PPP2R5C FZD5 WNT8B CHP2 CAMK2A LEF1 CSNK1E LRP5 RAC1 WNT3 TBL1XR1 WNT5B PRICKLE1 NLK PRKCG WNT2B TCF7L1 SMAD3 WNT7B CSNK2B DVL1 WNT11 AXIN2 PRKACA CSNK1A1 DVL3 WNT7A CTNNBIP1 CSNK2A1 BTRC MMP7 RAC2 DAAM1 CREBBP FZD7 VA…
KEGG_ACUTE_MYELOID_LEUKEMIA	0.0124	0.0595889	0.129015	0.419869	1.41515	54	PIK3R1 TCF7L2 MTOR PIK3R5 MAPK1 HRAS RARA CCNA1 RAF1 JUP RUNX1 PIK3CD RUNX1T1 PIK3CA PML KIT LEF1 NFKB1 AKT3 TCF7L1 PIK3CG FLT3 SPI1 AKT1 MAPK3 SOS2 PIK3R3 SOS1
KEGG_LEISHMANIA_INFECTION	0.0143986	0.0660066	0.119566	0.407397	1.3922	62	TLR4 HLA-DRA TGFB3 MAPK1 HLA-DPA1 NOS2 IL12B ITGB2 CYBA HLA-DMA HLA-DMB IL1B MAPK12 PTPN6 HLA-DPB1 HLA-DOB ITGA4 TNF HLA-DRB1 JAK1 IL12A TRAF6 NFKB1 ITGB1 IL10 MAPK13 HLA-DOA MAPK3 ITGAM TLR2
KEGG_ENDOCYTOSIS	0.0144986	0.0660066	0.119146	0.342806	1.26537	171	FGFR2 HSPA2 IQSEC3 NTRK1 PSD3 VPS37B HRAS ARAP2 CXCR4 ERBB4 CCR5 LDLR PIP5K1C PRKCZ ARAP1 PARD3 NEDD4L EGF PLD1 SH3GLB1 IL2RB LDLRAP1 FLT1 HLA-B HLA-E RAB11FIP4 ASAP1 HLA-F SH3GL3 SMURF2 KIT IGF1R ACAP3 DNM3 IQSEC1 SH3GL1 GRK5 EHD1 VTA1 FGFR3 RAB11FIP1 STAM GIT2 VPS37C HLA-A EGFR TRAF6 PSD4 GRK7 AGAP1 ASAP3 AP2A2 HLA-G ASAP2 KDR RAB5C HLA-C SRC CXCR1 RAB31 CDC42 TFRC HGS CBLB ARRB1 DNAJC6 SMURF1 …
KEGG_TYPE_II_DIABETES_MELLITUS	0.0166116	0.0736875	0.111212	0.430241	1.42202	45	PIK3R1 MTOR CACNA1B CACNA1E PIK3R5 MAPK1 PRKCZ CACNA1G PRKCE PIK3CD PIK3CA INSR TNF SOCS3 CACNA1A HK2 PIK3CG KCNJ11 HK1 IRS1 MAPK3 ABCC8 PIK3R3 GCK SOCS2 PKLR CACNA1D SOCS1 HK3 MAPK10 MAPK8 PRKCD INS MAFA ADIPOQ
KEGG_SMALL_CELL_LUNG_CANCER	0.019898	0.0860589	0.101377	0.379311	1.32762	81	E2F2 PIK3R1 LAMA3 PIK3R5 FN1 NOS2 BCL2L1 ITGA6 LAMC1 LAMA2 COL4A2 RARB FHIT MAX COL4A1 PIK3CD PIK3CA TRAF5 CDK6 BIRC2 TRAF6 ITGA3 NFKB1 AKT3 LAMA1 ITGB1 PIK3CG RXRB AKT1 LAMC2 APAF1 RB1 ITGAV LAMC3 PIAS4 RXRG LAMA4 PIK3R3 BCL2
KEGG_NATURAL_KILLER_CELL_MEDIATED_CYTOTOXICITY	0.0208979	0.088179	0.0988658	0.35872	1.2878	111	VAV1 PIK3R1 SH3BP2 PRKCA PIK3R5 MAPK1 HRAS NFATC1 PTK2B FYN TYROBP CSF2 NFATC2 RAF1 ITGB2 LCP2 ZAP70 CD247 ICAM2 HLA-B VAV2 PIK3CD HLA-E TNFSF10 PTPN6 PIK3CA GZMB NCR3 CHP2 IFNA8 TNF HLA-A RAC1 MICB PRKCG HLA-G LCK PIK3CG HLA-C PAK1 FAS KIR2DL4 MAPK3 VAV3 KLRD1 SHC1 SOS2 ITGAL RAC2 FCER1G PIK3R3 SOS1
KEGG_VEGF_SIGNALING_PATHWAY	0.0222978	0.0918456	0.0956364	0.38537	1.33909	74	PIK3R1 SPHK2 JMJD7-PLA2G4B PRKCA PIK3R5 MAPK1 HRAS NFATC1 PLA2G4A NFATC2 RAF1 MAPK12 PIK3CD PIK3CA CHP2 SH2D2A MAPKAPK3 PXN RAC1 NOS3 AKT3 PLA2G6 PRKCG PLA2G2E KDR PIK3CG PLA2G5 PLA2G2F SRC MAPK13 PLA2G1B AKT1 CDC42 MAPK3
KEGG_SYSTEMIC_LUPUS_ERYTHEMATOSUS	0.0271108	0.107349	0.0865239	0.410349	1.3694	49	HLA-DRA CD28 ELANE ACTN2 HLA-DPA1 C8B HLA-DMA HLA-DMB HLA-DPB1 HLA-DOB CD86 TNF HLA-DRB1 CD40 GRIN2B C1QC IL10 GRIN2A HLA-DOA C6 ACTN4 C1QA C1QB C2 HLA-DQA1 C3 ACTN1 C9 C1S
KEGG_NON_SMALL_CELL_LUNG_CANCER	0.0273027	0.107349	0.086197	0.405652	1.36465	53	E2F2 PIK3R1 PRKCA PIK3R5 MAPK1 HRAS RASSF5 RARB FHIT EGF RAF1 PIK3CD PIK3CA CDK6 ERBB2 EGFR AKT3 PRKCG PIK3CG RASSF1 RXRB AKT1 MAPK3 RB1 SOS2 RXRG PIK3R3 SOS1
KEGG_VASCULAR_SMOOTH_MUSCLE_CONTRACTION	0.0321968	0.122289	0.0791568	0.35459	1.268	106	ADRA1A KCNMB3 PPP1CA JMJD7-PLA2G4B ADRA1B PRKCA MAPK1 MYLK GNA11 KCNMA1 ADCY2 RAMP1 CALCRL PRKG1 PLA2G4A RAF1 ACTG2 PLCB2 PRKCE KCNMB2 ADCY8 GNAS ITPR2 ADCY1 ARHGEF1 ADORA2B PRKCQ ADCY9 CALM3 ITPR1 PLA2G6 PRKCG CALD1 PLA2G2E PLA2G5 PLA2G2F PLA2G1B KCNMB1 KCNMB4 PRKACA MAPK3 AGTR1 ADCY3 NPR1 ARHGEF12 PLA2G2C PRKCH CALML6 ADCY5 CALML5 EDNRA ADCY4 GNAQ PLA2G12B CACNA1D ITPR3 CACNA1S PPP1R12B ADCY6 A…
KEGG_NOTCH_SIGNALING_PATHWAY	0.0325163	0.122289	0.0787778	0.41426	1.37248	46	HES5 MAML1 MFNG CTBP2 CTBP1 NCOR2 MAML3 NOTCH4 LFNG NOTCH1 DTX1 JAG2 DLL1 DVL1 MAML2 DVL3 JAG1 NOTCH3 DLL4 DLL3 CREBBP HES1 PSEN1 RBPJ ADAM17 PTCRA
KEGG_DNA_REPLICATION	0.0344962	0.124692	0.321776	-0.25061	-1.38423	34	POLE3 MCM4 PRIM1 RNASEH2C RFC5 DNA2 RFC2 POLD4 SSBP1 RNASEH2A RFC4 POLD1 PCNA MCM6 POLE2 POLE4 RNASEH2B RPA1 RNASEH1 MCM7 FEN1 POLE MCM5 LIG1 POLA2 MCM2 RFC3 RFC1 POLD2 RPA2 PRIM2 RPA3 MCM3
KEGG_FC_EPSILON_RI_SIGNALING_PATHWAY	0.0345965	0.124692	0.0762633	0.372068	1.29705	77	VAV1 PIK3R1 LYN JMJD7-PLA2G4B PRKCA PIK3R5 INPP5D MAPK1 HRAS FYN PLA2G4A CSF2 RAF1 LCP2 PRKCE MAPK12 VAV2 PIK3CD PIK3CA MAP2K3 TNF RAC1 AKT3 PLA2G6 PLA2G2E PIK3CG PLA2G5 PLA2G2F MAPK13 PLA2G1B AKT1 MAPK3 VAV3 SOS2 RAC2 FCER1G PLA2G2C PIK3R3 SOS1 IL3 GAB2 MAP2K6 PLA2G12B
KEGG_GNRH_SIGNALING_PATHWAY	0.040496	0.142975	0.0702667	0.355343	1.2619	97	JMJD7-PLA2G4B PRKCA MAPK1 HRAS GNA11 PTK2B ADCY2 PLA2G4A PLD1 RAF1 PLCB2 ADCY8 MAPK12 GNAS MAP2K3 ITPR2 ADCY1 FSHB CAMK2A ADCY9 EGFR CALM3 ITPR1 PLA2G6 PLA2G2E MMP2 PLA2G5 PLA2G2F SRC MAPK13 PLA2G1B CDC42 PRKACA MAPK3 ADCY3 SOS2 PLA2G2C CALML6 SOS1 ADCY5 CALML5 ADCY4 MAP2K6 GNAQ PLA2G12B CACNA1D ITPR3 CACNA1S MAP2K4 MAP3K3 ADCY6 GNRHR CALM1 MAPK10 CAMK2G GRB2 PLCB3 MAP2K1 MAPK8 PRKCD PLD2 ADCY7 M…
KEGG_GLIOMA	0.0421958	0.145997	0.0687741	0.38003	1.30295	64	E2F2 PIK3R1 MTOR PRKCA PIK3R5 MAPK1 HRAS EGF RAF1 PDGFA PIK3CD PIK3CA PDGFB CDKN1A IGF1R CDK6 CAMK2A EGFR IGF1 CALM3 AKT3 PRKCG PIK3CG AKT1 MAPK3 RB1 SHC1 SOS2 PDGFRB PIK3R3 CALML6 SOS1 CALML5
KEGG_ABC_TRANSPORTERS	0.0462324	0.156827	0.0655887	0.410219	1.34599	42	ABCC3 ABCG1 ABCC4 ABCB5 ABCA13 ABCC10 CFTR ABCC11 ABCA12 ABCC1 ABCA2 ABCD3 ABCA10 ABCA4 ABCA8 ABCG5 TAP2 ABCB1 ABCA3 ABCA6 ABCC8 ABCC5 ABCC2 ABCB4 ABCG8 ABCC9 ABCA7 ABCC12 ABCB6 TAP1 ABCG2 ABCA9 ABCA1
KEGG_B_CELL_RECEPTOR_SIGNALING_PATHWAY	0.0473953	0.15768	0.0647115	0.370517	1.28257	71	VAV1 PIK3R1 LYN PIK3R5 INPP5D MAPK1 BLNK HRAS NFATC1 NFATC2 RAF1 VAV2 PIK3CD PTPN6 PIK3CA CHP2 CARD11 CD19 CD81 RAC1 PIK3AP1 NFKB1 AKT3 PIK3CG IFITM1 RASGRP3 AKT1 MAPK3 NFKBIE VAV3 SOS2 RAC2 PIK3R3 SOS1
KEGG_O_GLYCAN_BIOSYNTHESIS	0.0519742	0.169652	0.0618825	0.452923	1.3905	25	GALNT13 GALNT2 GALNT9 GALNTL6 GALNT10 GALNT6 GALNT12 B3GNT6 ST3GAL1 GALNT14 GALNT7 GALNT5 ST6GALNAC1
KEGG_NOD_LIKE_RECEPTOR_SIGNALING_PATHWAY	0.0543	0.173961	0.060237	0.385361	1.30067	55	CARD18 MAPK1 IL18 CASP8 CCL2 IL1B MAPK12 CARD9 CASP1 PSTPIP1 TNF HSP90AB1 BIRC2 CCL7 TRAF6 NFKB1 IL6 MEFV CCL13 NOD2 MAPK13 CCL5 NLRP3 MAPK3 CXCL1
KEGG_PANCREATIC_CANCER	0.0589941	0.185563	0.0576421	0.370137	1.27258	66	E2F2 PIK3R1 TGFB3 VEGFC PIK3R5 MAPK1 TGFBR2 BCL2L1 PGF EGF PLD1 RAF1 RALGDS PIK3CD PIK3CA CDK6 ERBB2 JAK1 RAC1 EGFR NFKB1 AKT3 SMAD3 PIK3CG AKT1 CDC42 MAPK3 RB1 RALA RAC2 PIK3R3 TGFB2 TGFA VEGFA
KEGG_ALANINE_ASPARTATE_AND_GLUTAMATE_METABOLISM	0.0613824	0.189628	0.0565788	0.432713	1.35724	29	GFPT1 GAD2 ALDH4A1 GFPT2 DDO GPT GLS2 ASPA NIT2 AGXT CAD CPS1 GAD1 GPT2 GOT2
KEGG_CHRONIC_MYELOID_LEUKEMIA	0.0636936	0.193316	0.0553344	0.362806	1.25588	71	E2F2 PIK3R1 MECOM TGFB3 PIK3R5 MAPK1 CTBP2 CTBP1 HRAS TGFBR2 BCL2L1 RAF1 RUNX1 PIK3CD PIK3CA CDKN1A CDK6 NFKB1 AKT3 SMAD3 PIK3CG CRKL BCR AKT1 MAPK3 RB1 CBLB SHC1 SOS2 ABL1 PIK3R3 SOS1 TGFB2 PTPN11 GAB2
KEGG_BLADDER_CANCER	0.065646	0.195806	0.0544712	0.403941	1.31393	39	E2F2 VEGFC MAPK1 DAPK1 HRAS PGF EGF RAF1 CDKN1A ERBB2 FGFR3 EGFR MMP2 RASSF1 DAPK2 MAPK3 RB1
KEGG_BASAL_CELL_CARCINOMA	0.0675	0.197924	0.0536439	0.378374	1.27709	55	WNT3A TCF7L2 WNT9A WNT10A GLI3 APC2 GLI2 WNT9B WNT5A WNT6 WNT4 FZD5 WNT8B LEF1 PTCH1 WNT3 WNT5B WNT2B TCF7L1 WNT7B DVL1 WNT11 AXIN2 DVL3 WNT7A STK36
KEGG_GLYCEROLIPID_METABOLISM	0.0693485	0.199955	0.052891	0.402412	1.30896	39	LPL PNLIP AGPAT2 PNLIPRP2 DGKG DGKB AGPAT4 MGLL LIPC DGKI AGPAT3 PNLIPRP1 AGPAT1 MBOAT2 DGKZ LIPG ALDH7A1 DGKD CEL MBOAT1 GK2
KEGG_ERBB_SIGNALING_PATHWAY	0.0785921	0.222892	0.0494127	0.34936	1.22429	82	PIK3R1 NRG1 MTOR PRKCA PIK3R5 NCK1 MAPK1 NRG3 HRAS EREG ERBB4 GAB1 EGF RAF1 PIK3CD PIK3CA CDKN1A BTC ERBB2 CAMK2A EGFR AKT3 PRKCG PIK3CG SRC PAK1 CRKL AKT1 MAPK3 CBLB SHC1 SOS2 ABL1 NCK2 PAK2 PIK3R3 SOS1 PAK4 TGFA NRG2 MAP2K4 CBLC ERBB3 SHC2 MAPK10 CAMK2G GRB2 MAP2K1 MAPK8 PAK6 PLCG1 CBL SHC4 ABL2 PTK2 CAMK2B GSK3B BRAF RPS6KB2 PIK3R2 PLCG2
KEGG_ENDOMETRIAL_CANCER	0.0810243	0.226084	0.0486112	0.378551	1.26557	50	PIK3R1 TCF7L2 PIK3R5 MAPK1 HRAS CTNNA2 APC2 EGF RAF1 CTNNA3 PIK3CD PIK3CA ERBB2 LEF1 EGFR AKT3 TCF7L1 PIK3CG CTNNA1 AKT1 AXIN2 MAPK3 SOS2 PIK3R3 SOS1
KEGG_COMPLEMENT_AND_COAGULATION_CASCADES	0.0843916	0.229914	0.0475333	0.361286	1.24044	65	PLAUR SERPINA1 F12 C8B BDKRB2 CD55 C3AR1 THBD F11 TFPI F10 KLKB1 SERPING1 VWF MBL2 C1QC FGB CFI PLAU CFB C6 MASP1 CFD CPB2 CD59 F13A1 C1QA C1QB BDKRB1 SERPINF2 C2 C3 C9 F2R C1S KNG1 PROC F7 F2 PLAT C5AR1 CR2 SERPINA5 FGG
KEGG_SPHINGOLIPID_METABOLISM	0.0850701	0.229914	0.0473801	0.403688	1.29603	35	SPHK2 GAL3ST1 NEU1 UGT8 SGMS2 ARSA CERK ASAH2 B4GALT6 NEU4 SGPP2 NEU2 ENPP7
KEGG_ASTHMA	0.0863837	0.229914	0.0470776	0.425144	1.31887	27	HLA-DRA HLA-DPA1 HLA-DMA HLA-DMB EPX HLA-DPB1 HLA-DOB PRG2 TNF HLA-DRB1 CD40 IL10 HLA-DOA FCER1G IL3 HLA-DQA1
KEGG_PRION_DISEASES	0.0954482	0.25019	0.0444897	0.403409	1.28649	33	MAPK1 LAMC1 FYN C8B IL1B NOTCH1 PRNP IL6 C1QC CCL5 PRKACA C6 MAPK3 C1QA C1QB C9 NCAM2 HSPA5 NCAM1
KEGG_PHOSPHATIDYLINOSITOL_SIGNALING_SYSTEM	0.107789	0.278321	0.0415155	0.34608	1.204	75	PIK3R1 PRKCA PIK3R5 INPP5D PLCZ1 INPP5B ITPKB PIP5K1C PIK3C2G ITPKA PLCB2 PIK3CD PIK3CA INPP4B ITPR2 DGKG DGKB PIP4K2A CALM3 DGKI INPP5A ITPR1 PRKCG PLCD3 PIK3CG IMPA2 PLCE1 DGKZ CDS1 PLCD4 SYNJ2 DGKD PIK3R3 CALML6 CALML5 INPP4A INPP5E ITPR3 ITPK1 PLCD1 INPP5J INPP5K
KEGG_PROGESTERONE_MEDIATED_OOCYTE_MATURATION	0.115988	0.295088	0.0398363	0.341264	1.19293	80	PIK3R1 PIK3R5 MAPK1 GNAI2 CCNA1 ADCY2 MAD2L2 RAF1 RPS6KA2 ADCY8 PDE3B MAPK12 PIK3CD PIK3CA IGF1R ADCY1 ADCY9 HSP90AB1 IGF1 GNAI3 AKT3 ANAPC13 PIK3CG FZR1 MAPK13 AKT1 PRKACA RPS6KA1 MAPK3 ADCY3 CPEB1 SPDYC PIK3R3 ADCY5 CDC23 ADCY4 CDC25B GNAI1 CDK2 ADCY6 PDE3A MAPK10 MAP2K1 MAPK8 INS
KEGG_TOLL_LIKE_RECEPTOR_SIGNALING_PATHWAY	0.119588	0.299837	0.039152	0.340123	1.19045	81	PIK3R1 TLR4 CCL3 PIK3R5 MAPK1 MAP3K8 SPP1 CASP8 IL12B IL1B MAPK12 PIK3CD PIK3CA MAP2K3 CD86 IFNA8 TNF IL12A RAC1 CD40 TRAF6 NFKB1 IL6 AKT3 TBK1 IRF7 PIK3CG MAPK13 CCL5 TLR1 AKT1 MAPK3 TLR2 RIPK1 TLR9 PIK3R3 IFNA14 TOLLIP MYD88 MAP2K6 CTSK
KEGG_AMYOTROPHIC_LATERAL_SCLEROSIS_ALS	0.121412	0.300061	0.0388208	0.363154	1.2193	52	DAXX GRIN1 NEFM BCL2L1 MAPK12 CASP1 MAP2K3 TNFRSF1A CHP2 TNF RAC1 GRIA1 GRIN2B ALS2 GRIN2A GRIN2D MAPK13 TNFRSF1B GRIN2C APAF1 BCL2 NOS1 SLC1A2 MAP2K6 PRPH2 PRPH DERL1 TP53 MAP3K5 CAT PPP3CB PPP3CA PPP3R2
KEGG_DORSO_VENTRAL_AXIS_FORMATION	0.129276	0.314997	0.0376472	0.415525	1.26779	24	SPIRE2 ETS1 MAPK1 NOTCH4 NOTCH1 PIWIL2 EGFR PIWIL3 ETV6 MAPK3 NOTCH3 SOS2 CPEB1 SOS1 ETS2 ETV7 GRB2 MAP2K1 NOTCH2
KEGG_TIGHT_JUNCTION	0.136486	0.327946	0.0362939	0.316876	1.14688	125	PPP2R2B CLDN8 CLDN17 PRKCA PPP2R2C GNAI2 HRAS CTNNA2 ACTN2 CLDN14 PRKCZ CTTN TJP2 PARD3 CLDN22 LLGL2 PRKCE CLDN7 CLDN4 CTNNA3 MYH13 MAGI2 RAB3B F11R PRKCQ CLDN18 RRAS2 GNAI3 RAB13 AKT3 MYH14 AMOTL1 PRKCG MYH6 CLDN5 EPB41L2 SRC CTNNA1 CSNK2B ACTB EXOC4 EPB41L3 AKT1 CLDN15 CDC42 HCLS1 ACTN4 CSNK2A1 CLDN10 MAGI1 CLDN16 PRKCH CLDN6 MYH9 JAM2 CLDN11 TJP1 ACTN1 MYH10 CLDN1 CGN GNAI1 MYH11 RRAS ASH1L MY…
KEGG_MTOR_SIGNALING_PATHWAY	0.140656	0.333336	0.0356756	0.361602	1.20672	49	PIK3R1 VEGFC MTOR PIK3R5 MAPK1 PGF RPTOR RPS6KA2 TSC2 PIK3CD PIK3CA IGF1 AKT3 ULK1 STRADA PIK3CG AKT1 RPS6KA1 MAPK3 PRKAA2
KEGG_LONG_TERM_POTENTIATION	0.148285	0.342506	0.0345808	0.34322	1.17841	65	PPP1CA PRKCA GRIN1 MAPK1 HRAS RAF1 PLCB2 RPS6KA2 ADCY8 ITPR2 ADCY1 CHP2 CAMK2A CALM3 GRIA1 GRIN2B ITPR1 PRKCG GRIN2A GRM1 GRIN2D PRKACA RPS6KA1 MAPK3 GRIN2C GRM5 CREBBP CALML6 CALML5 GNAQ ITPR3 CALM1 CAMK4 CAMK2G PLCB3 MAP2K1 PPP3CB CALM2 CACNA1C PPP3CA PPP3R2 PLCB4 CAMK2B BRAF
KEGG_ADIPOCYTOKINE_SIGNALING_PATHWAY	0.148485	0.342506	0.0345534	0.345313	1.1823	63	CPT1A MTOR SLC2A1 CD36 PRKAG2 ACSL1 PRKAG3 TNFRSF1A PRKCQ TNF NFKB1 AKT3 SOCS3 ADIPOR1 CAMKK2 PCK2 RXRB AKT1 IRS1 TNFRSF1B PCK1 NFKBIE PRKAA2 POMC PPARGC1A ACSL5 RXRG LEP LEPR CPT1B PTPN11 NPY
KEGG_APOPTOSIS	0.155984	0.35507	0.0335636	0.331895	1.16018	80	PIK3R1 NTRK1 CAPN2 PIK3R5 PRKAR1B DFFA BCL2L1 CASP8 NGF IL1B PIK3CD TNFSF10 PIK3CA IRAK2 TNFRSF1A CFLAR CHP2 IL1R1 TNF BIRC2 NFKB1 AKT3 MAP3K14 PIK3CG FAS AKT1 PRKACA APAF1 RIPK1 PIK3R3 BCL2 PRKAR2A IL3 MYD88 ATM CAPN1 TNFRSF10D IRAK3 IL1RAP
KEGG_NEUROTROPHIN_SIGNALING_PATHWAY	0.174683	0.388226	0.0313626	0.312035	1.12671	120	PIK3R1 NTRK1 RAPGEF1 PIK3R5 MAPK1 ARHGDIA HRAS GAB1 SORT1 RAF1 TP73 NGF RPS6KA2 MAPK12 PIK3CD PIK3CA IRAK2 NTF3 CAMK2A RAC1 TRAF6 CALM3 NFKB1 AKT3 CSK YWHAE NTRK2 PIK3CG SH2B3 FRS2 BDNF MAPK13 CRKL AKT1 IRS1 NTRK3 CDC42 ARHGDIB YWHAG RPS6KA1 MAPK3 NFKBIE SHC1 NGFR SOS2 NTF4 ABL1 PIK3R3 CALML6 SOS1 CALML5 BCL2 PSEN1 PTPN11 MAP2K5 PRDM4 IRAK3 MAP3K3 SHC2 CALM1 TP53 CAMK4 MAPK10 CAMK2G GRB2 MAPKAPK2…
KEGG_PPAR_SIGNALING_PATHWAY	0.175082	0.388226	0.0313191	0.338326	1.16161	65	CPT1A LPL CD36 ACSL1 CPT2 CYP27A1 CYP8B1 UBC NR1H3 FABP1 CYP7A1 SORBS1 FABP4 ACOX3 ACAA1 PCK2 SCD5 RXRB ACOX2 PCK1 SLC27A6 FABP2 ACOX1 PLTP ACSL5 APOA1 RXRG APOA2 FABP7 CPT1B GK2 SLC27A5 RXRA APOC3 PPARG SCD UCP1 SLC27A1 ADIPOQ EHHADH HMGCS2 ME1 PPARA PLIN1
KEGG_ANTIGEN_PROCESSING_AND_PRESENTATION	0.177282	0.388226	0.0310826	0.338787	1.16155	64	PSME3 HSPA2 HLA-DRA HLA-DPA1 TAPBP HLA-DMA HLA-DMB HLA-B HLA-E HLA-F HLA-DPB1 HLA-DOB IFNA8 HSP90AB1 HLA-DRB1 HLA-A CREB1 LGMN CD8B HLA-G HLA-C TAP2 HLA-DOA KIR2DL4 CTSS KLRD1
KEGG_GLYCOSAMINOGLYCAN_BIOSYNTHESIS_HEPARAN_SULFATE	0.194299	0.420171	0.0295151	0.391833	1.20295	25	EXT1 B3GAT1 EXTL3 XYLT2 HS3ST5 EXTL1 B3GAT2 B4GALT7 XYLT1 HS3ST3B1 HS6ST3 NDST2 NDST3
KEGG_TGF_BETA_SIGNALING_PATHWAY	0.20018	0.427545	0.0288406	0.321492	1.13007	85	PITX2 TGFB3 INHBA LTBP1 ACVRL1 THBS2 MAPK1 TGFBR2 BMP5 INHBB SMAD7 BMPR1B SMAD6 SMURF2 CUL1 DCN BMP6 TFDP1 TNF ZFYVE9 SP1 GDF6 SMAD3 BMP7 LEFTY2 MAPK3 BMP8A SMURF1 CREBBP THBS3 ACVR2B TGFB2 BMP4 ACVR1 THBS4 CHRD BMPR2 COMP BMPR1A ROCK2 E2F4 ACVR1C GDF7 ID1 GDF5 ID3 NODAL SMAD2 LEFTY1
KEGG_COLORECTAL_CANCER	0.208879	0.440684	0.0280795	0.334459	1.14089	61	PIK3R1 TCF7L2 TGFB3 PIK3R5 MAPK1 APC2 TGFBR2 RAF1 RALGDS PIK3CD PIK3CA LEF1 RAC1 AKT3 TCF7L1 SMAD3 PIK3CG AKT1 MSH3 AXIN2 MAPK3 DCC BIRC5 RAC2 PIK3R3 BCL2 TGFB2 AXIN1 MLH1 TP53 MAPK10 MAP2K1 MAPK8 APPL1 MSH6 SMAD2 TGFB1 APC GSK3B BRAF CCND1 PIK3R2
KEGG_INSULIN_SIGNALING_PATHWAY	0.214079	0.446212	0.027645	0.303934	1.10264	130	PIK3R1 PPP1CA RAPGEF1 MTOR PIK3R5 INPP5D PRKAR1B MAPK1 HRAS PTPRF PRKAG2 PRKCZ PPP1R3C RAF1 RPTOR GYS2 FLOT1 TSC2 PDE3B PIK3CD PIK3CA PRKAG3 INSR SORBS1 CALM3 AKT3 SOCS3 HK2 PYGM PIK3CG PCK2 ACACA CRKL HK1 AKT1 IRS1 PRKACA SREBF1 PCK1 MAPK3 PRKAA2 CBLB SHC1 SOS2 MKNK2 PPARGC1A PIK3R3 GCK FASN CALML6 SOS1 CALML5 PRKAR2A PHKB SOCS2 PKLR SOCS1 PPP1R3B CBLC PDE3A INPP5K SHC2 PYGL HK3 CALM1 MAPK10 GRB…
KEGG_LINOLEIC_ACID_METABOLISM	0.222245	0.457718	0.0270903	0.378831	1.1752	27	AKR1B10 JMJD7-PLA2G4B CYP2E1 PLA2G4A PLA2G6 PLA2G2E PLA2G5 PLA2G2F PLA2G1B CYP1A2 CYP2C8 PLA2G2C CYP3A43 PLA2G12B
KEGG_TASTE_TRANSDUCTION	0.228414	0.46489	0.0265284	0.344797	1.14234	46	PDE1A CACNA1B GRM4 TRPM5 SCNN1A PLCB2 SCNN1G ADCY8 TAS1R3 GNAS CACNA1A TAS1R2 GNB1 PRKACA GNAT3 ADCY4 TAS2R40 TAS2R38 TAS2R60 ITPR3 ADCY6
KEGG_GLYCOSAMINOGLYCAN_DEGRADATION	0.231753	0.466201	0.0265284	0.397997	1.17804	20	HPSE2 HEXA IDUA HYAL1 NAGLU HYAL2 HS3ST3B1 ARSB GALNS HS3ST3A1 SGSH
KEGG_CARDIAC_MUSCLE_CONTRACTION	0.244876	0.481974	0.0253364	0.32431	1.1168	67	CACNA2D1 RYR2 TPM3 SLC9A1 COX6A2 SLC8A1 CACNA2D3 CACNG6 CACNB1 CACNB2 MYL3 COX7B2 MYH6 CACNA2D4 CACNG3 TNNI3 COX4I2 COX6C CACNG1 TPM4 CACNG7 ATP1A1 ATP1A4 CACNG2 CACNA1D ATP1A2 TPM1 CACNA1S CACNB4 FXYD2 CACNG5
KEGG_GLYCOSPHINGOLIPID_BIOSYNTHESIS_GANGLIO_SERIES	0.245166	0.481974	0.0258825	0.420471	1.17889	15	ST3GAL5 ST6GALNAC6 HEXA SLC33A1 B3GALT4 ST3GAL1 ST8SIA1
KEGG_GLYCEROPHOSPHOLIPID_METABOLISM	0.259174	0.496099	0.0243931	0.321884	1.10844	67	PGS1 JMJD7-PLA2G4B CHAT AGPAT2 PLA2G4A PLD1 PTDSS2 PCYT1A PEMT DGKG DGKB AGPAT4 DGKI AGPAT3 GPD1L PLA2G6 AGPAT1 LPCAT1 PLA2G2E PLA2G5 PLA2G2F PLA2G1B GPD2 MBOAT2 DGKZ CDS1 LPCAT2 MBOAT7 PLA2G2C DGKD PTDSS1 MBOAT1
KEGG_ALZHEIMERS_DISEASE	0.259574	0.496099	0.0243678	0.297241	1.08257	138	NDUFS6 LPL MAPT NDUFC1 CAPN2 EIF2AK3 GRIN1 ATP2A3 MAPK1 NDUFA4L2 ERN1 CASP8 PLCB2 APBB1 NDUFV1 IL1B COX6A2 CDK5 ITPR2 TNFRSF1A CHP2 TNF COX7B2 CALM3 GRIN2B ITPR1 NDUFA10 GRIN2A GRIN2D FAS MAPK3 COX4I2 GRIN2C APAF1 COX6C RYR3 LRP1 CALML6 NDUFS2 CALML5 NDUFB8 NOS1 PSEN1 ATF6 BACE1 GNAQ NDUFA7 CACNA1D ADAM17 CAPN1 ITPR3 CACNA1S
KEGG_BIOSYNTHESIS_OF_UNSATURATED_FATTY_ACIDS	0.260954	0.496099	0.0245917	0.394101	1.15566	19	ACOT7 HSD17B12 ACOX3 TECR ACAA1 SCD5 ACOX1 ELOVL5 HADHA ELOVL6 SCD
KEGG_MATURITY_ONSET_DIABETES_OF_THE_YOUNG	0.264102	0.496626	0.024204	0.373121	1.14551	25	HHEX FOXA2 PAX6 HNF1B NR5A2 IAPP PAX4 MNX1 ONECUT1 HNF1A GCK HES1 PKLR HNF4A INS MAFA NEUROD1
KEGG_VIBRIO_CHOLERAE_INFECTION	0.272782	0.499433	0.0235639	0.333001	1.11329	50	PRKCA TJP2 KCNQ1 MUC2 CFTR GNAS ADCY9 PRKCG ATP6V1B1 ATP6V1G2 ACTB ATP6V0A4 PRKACA ATP6V0C ATP6V0D1 ADCY3 ATP6V1G3 TCIRG1 KDELR1 ATP6V0D2 KDELR2 ATP6V1A TJP1 ATP6V0A2 SLC12A2 ATP6V1C1 ARF1 PLCG1 ATP6V1C2 ATP6V0E1 ATP6V1B2 SEC61A1 ATP6V1G1 PLCG2 ATP6V0A1 ATP6V1D
KEGG_EPITHELIAL_CELL_SIGNALING_IN_HELICOBACTER_PYLORI_INFECTION	0.274173	0.499433	0.0234751	0.321165	1.10269	65	LYN MAPK12 PTPRZ1 F11R RAC1 EGFR NFKB1 MAP3K14 CSK ATP6V1B1 SRC ATP6V1G2 PAK1 MAPK13 CCL5 ATP6V0A4 CXCR1 CDC42 ATP6V0C ATP6V0D1 CXCL1 ATP6V1G3 TCIRG1 ATP6V0D2 ATP6V1A NOD1 JAM2 PTPN11 TJP1 ADAM17 MAP2K4 ADAM10 ATP6V0A2 ATP6V1C1 CXCR2 MAPK10 MAPK8 GIT1 PLCG1 ATP6V1C2 ATP6V0E1 ATP6V1B2 JAM3 ATP6V1G1 PLCG2 ATP6V0A1 ATP6V1D
KEGG_PANTOTHENATE_AND_COA_BIOSYNTHESIS	0.274255	0.499433	0.0239685	0.405672	1.15076	16	BCAT1 PANK4 ENPP3 PANK1 VNN2 COASY DPYS VNN1 PANK3 BCAT2 PPCDC UPB1 DPYD
KEGG_NITROGEN_METABOLISM	0.27873	0.502295	0.0234398	0.382202	1.14012	21	CA14 AMT CA6 GLS2 HAL CA1 CA8 CPS1 CA3 CA12 CA13
KEGG_RENIN_ANGIOTENSIN_SYSTEM	0.291904	0.520612	0.0230064	0.405773	1.13768	15	NLN ANPEP ENPEP AGTR1 LNPEP CTSG MAS1 REN AGT CTSA ACE MME
KEGG_ALPHA_LINOLENIC_ACID_METABOLISM	0.29809	0.52622	0.0224785	0.388873	1.12905	18	JMJD7-PLA2G4B PLA2G4A ACOX3 PLA2G6 PLA2G2E PLA2G5 PLA2G2F PLA2G1B ACOX1 PLA2G2C PLA2G12B
KEGG_THYROID_CANCER	0.302592	0.528772	0.0219776	0.355359	1.11462	29	TCF7L2 NTRK1 MAPK1 HRAS TPM3 PAX8 LEF1 TCF7L1 RXRB MAPK3 RXRG RET RXRA NCOA4 PPARG TP53 MAP2K1 TFG
KEGG_CYTOSOLIC_DNA_SENSING_PATHWAY	0.308385	0.533506	0.0216174	0.337332	1.10083	40	POLR3D IL18 IL1B CASP1 POLR3GL IFNA8 ZBP1 NFKB1 IL6 TBK1 IRF7 CCL5 POLR3A RIPK3 POLR1C RIPK1 ADAR IFNA14
KEGG_STEROID_HORMONE_BIOSYNTHESIS	0.324462	0.555762	0.0208273	0.329924	1.08842	44	UGT1A10 CYP11A1 HSD17B12 HSD17B8 SULT2B1 HSD17B3 HSD17B2 SRD5A2 CYP7A1 CYP11B2 UGT2A1 AKR1C1 HSD11B1 UGT1A5 UGT1A6 CYP19A1 SULT1E1 CYP3A43 UGT1A8 CYP7B1 CYP17A1 CYP11B1 COMT
KEGG_NICOTINATE_AND_NICOTINAMIDE_METABOLISM	0.328745	0.557577	0.0208036	0.365932	1.10101	22	NT5C2 NT5E AOX1 CD38 NMNAT3 ENPP3 NMNAT2 BST1
KEGG_INOSITOL_PHOSPHATE_METABOLISM	0.359136	0.602449	0.0192759	0.316925	1.06617	53	IPMK PLCZ1 INPP5B ITPKB PIP5K1C PIK3C2G ITPKA PLCB2 PIK3CD PIK3CA INPP4B PIP4K2A INPP5A PLCD3 PIK3CG IMPA2 PLCE1 PLCD4 MIOX SYNJ2 INPP4A INPP5E ITPK1 PLCD1 INPP5J INPP5K
KEGG_FRUCTOSE_AND_MANNOSE_METABOLISM	0.362166	0.602449	0.0192174	0.342493	1.07426	29	GMPPA AKR1B10 PFKFB2 PFKP GMDS ALDOC HK2 MTMR6 HK1 PFKFB3 PFKL PMM2 PMM1
KEGG_GLYCOSPHINGOLIPID_BIOSYNTHESIS_LACTO_AND_NEOLACTO_SERIES	0.368006	0.606334	0.0190559	0.354737	1.07573	23	B3GALT1 B4GALT4 GCNT2 FUT3 ST3GAL3 FUT9 ST8SIA1 B4GALT1 FUT6 B4GALT2
KEGG_JAK_STAT_SIGNALING_PATHWAY	0.381662	0.622053	0.0183639	0.286223	1.03652	126	PIK3R1 STAT4 PIK3R5 EPOR BCL2L1 IL12RB2 IL21R CSF2 IL12B IL2RB JAK3 IL22RA2 CSF3R IL19 PIK3CD IL5RA PTPN6 TPO PIK3CA CCND3 IFNA8 CISH STAM IL2 IL7 JAK1 IL12A IL6 AKT3 SOCS3 OSMR IL10 PIK3CG AKT1 SPRY2 CBLB PIAS4 SOS2 GHR PRLR IL15RA PIK3R3 LEP CREBBP LEPR SOS1 CNTFR IFNA14 PTPN11 IL3 IL22 SOCS2 STAT6 IL20RA LIF IL15 PIAS1 IL24 SOCS1 IL12RB1 PRL CBLC SPRED1 IL4R IL6R CCND2
KEGG_PURINE_METABOLISM	0.386861	0.622053	0.0181632	0.283281	1.03304	141	GMPR NT5C2 PDE1C PDE1A ENTPD5 PDE2A POLR3D ADCY2 NME2 NT5E FHIT DCK PDE7B PDE4D PAPSS1 ADCY8 ALLC PDE3B POLR3GL PDE4B RRM2B PDE6B ADCY1 POLD3 ENPP3 GUCY2D PDE11A ADCY9 POLR2I ENTPD8 PDE5A XDH PDE9A POLR1A AK5 ITPA POLR3A PDE8B POLR1C POLR2G PDE6A ADCY3 ENTPD2 GUK1 AMPD2 PDE8A GUCY2C NPR1 ADCY5 DGUOK NME7 ADCY4 POLR1B PKLR PDE1B POLR2J PRIM2 POLR2D PDE4C ADCY6 PDE3A POLR3G PDE10A POLD2 IMPDH1 PDE6…
KEGG_HISTIDINE_METABOLISM	0.388334	0.622053	0.0182439	0.347669	1.06076	24	HNMT ALDH3A1 AMDHD1 HAL ALDH3B1 ASPA CNDP1 ALDH1A3 UROC1 ALDH7A1 HEMK1 HDC TRMT11 DDC ALDH3B2
KEGG_PATHOGENIC_ESCHERICHIA_COLI_INFECTION	0.39784	0.631434	0.0177527	0.311833	1.04699	52	TLR4 EZR TUBB TUBAL3 PRKCA NCK1 NCL CTTN FYN ARHGEF2 ITGB1 TUBB6 ACTB CDC42 HCLS1 TUBA3C ARPC1B ABL1 NCK2
KEGG_SELENOAMINO_ACID_METABOLISM	0.418905	0.658824	0.017138	0.343157	1.04061	23	MAT1A MAT2B CBS PAPSS1 SEPHS2 AHCYL2 AHCY HEMK1 SCLY TRMT11 PAPSS2 AHCYL1 MARS2 GGT6 GGT7 GGT5 LCMT1
KEGG_TRYPTOPHAN_METABOLISM	0.458517	0.710657	0.0157088	0.317396	1.01899	35	AFMID TPH2 TPH1 ACAT2 AOX1 IDO2 KYNU AANAT HADH CYP1A2 HADHA ALDH7A1 KMO INMT TDO2 DDC GCDH EHHADH CAT AADAT HAAO IL4I1 WARS2 ALDH9A1 CYP1B1
KEGG_PORPHYRIN_AND_CHLOROPHYLL_METABOLISM	0.460078	0.710657	0.015693	0.322638	1.01644	30	UGT1A10 HMOX2 BLVRB HMOX1 COX10 BLVRA UGT2A1 UGT1A5 UGT1A6 CP
KEGG_PHENYLALANINE_METABOLISM	0.4772	0.727656	0.015586	0.357561	1.00251	15	ALDH3A1 PRDX6 ALDH3B1 ALDH1A3 AOC3 AOC2 GOT2 DDC ALDH3B2 IL4I1
KEGG_VASOPRESSIN_REGULATED_WATER_REABSORPTION	0.482338	0.727656	0.0149579	0.307183	1.00547	41	ARHGDIA DCTN2 CREB5 AQP2 CREB3L3 GNAS ADCY9 AQP4 CREB1 CREB3L1 RAB5C ARHGDIB PRKACA ADCY3 CREB3L2 DYNLL1 DYNC1I1 ADCY6 DYNC1LI2 AVP DYNC1H1
KEGG_GALACTOSE_METABOLISM	0.483702	0.727656	0.015039	0.328097	1.00104	24	GANC PFKP HK2 GALK2 HK1 B4GALT1 PFKL B4GALT2 GCK PGM1 UGP2 HK3 LCT GALK1 PGM2 GAA MGAM
KEGG_OOCYTE_MEIOSIS	0.488151	0.728019	0.0147734	0.280398	1.00202	105	PPP1CA REC8 MAPK1 PLCZ1 FBXO5 ADCY2 MAD2L2 FBXW11 RPS6KA2 PPP2R5A ADCY8 MAPK12 ITPR2 CUL1 PPP2R5C IGF1R ADCY1 CHP2 CAMK2A ADCY9 IGF1 CALM3 ITPR1 ANAPC13 YWHAE YWHAG PRKACA RPS6KA1 MAPK3 ADCY3 BTRC AURKA CPEB1 SPDYC CALML6 ADCY5 CALML5 SMC1B CDC23 ADCY4
KEGG_PROXIMAL_TUBULE_BICARBONATE_RECLAMATION	0.532407	0.787234	0.0137273	0.325483	0.970928	21	AQP1 GLS2 SLC4A4 PCK2 SLC38A3 PCK1 ATP1A1 SLC9A3 ATP1A4 ATP1A2 FXYD2
KEGG_CYSTEINE_AND_METHIONINE_METABOLISM	0.549128	0.805077	0.0131121	0.303903	0.969156	33	BHMT DNMT3B MAT1A MAT2B CBS DNMT3A AHCYL2 AHCY LDHAL6A DNMT1 GOT2 LDHC
KEGG_AMINO_SUGAR_AND_NUCLEOTIDE_SUGAR_METABOLISM	0.564038	0.808556	0.0126941	0.295299	0.963661	40	GMPPA GFPT1 HEXA CYB5R3 GMDS GFPT2 HK2 GALK2 AMDHD2 GNPNAT1 HK1 NANS GCK PMM2 PMM1 CHIA PGM1 NPL UGP2
KEGG_RIBOSOME	0.564944	0.808556	0.0126606	0.278727	0.971657	77	RPS2 RPL27A RPL8 RPL3 RPS24 RPLP2 RPL23A RPL31 RPL4 RPS15 RPSA RPL10L RPS18 RPS3 RPS12
KEGG_STARCH_AND_SUCROSE_METABOLISM	0.565522	0.808556	0.0126631	0.296918	0.962756	38	UGT1A10 GANC GYS2 ENPP3 GBE1 GBA3 HK2 PYGM HK1 UGT2A1 UGT1A5 UGT1A6 GCK TREH PGM1 UGT1A8 UGP2 PYGL HK3 PGM2 GAA MGAM AGL UGT2B7 UXS1 G6PC2 AMY2B PYGB UGDH
KEGG_FATTY_ACID_METABOLISM	0.576734	0.817828	0.012377	0.295061	0.956737	38	CPT1A ACSL1 ACAT2 CPT2 ACADS ACOX3 HADH ACAA1 ACOX1 ACSL5 ADH4 HADHA ALDH7A1 CPT1B
KEGG_GLYCOSYLPHOSPHATIDYLINOSITOL_GPI_ANCHOR_BIOSYNTHESIS	0.612903	0.862051	0.191388	-0.194437	-0.939833	24	PIGF PIGY PIGO PIGP GPAA1 PIGX PIGC PIGK PIGH PGAP1 PIGW PIGU PIGB PIGQ GPLD1 DPM2 PIGN PIGG PIGL PIGM PIGT PIGS PIGV PIGZ
KEGG_OTHER_GLYCAN_DEGRADATION	0.627281	0.875158	0.0115761	0.318497	0.903476	16	AGA NEU1 HEXA NEU4 NEU2 ENGASE
KEGG_LYSINE_DEGRADATION	0.648773	0.875595	0.0106394	0.283803	0.917317	37	PIPOX EHMT2 BBOX1 PLOD1 ACAT2 SETMAR DOT1L AASDH HADH SETDB2 AASS HADHA ALDH7A1 DLST PLOD2 SETD7 ASH1L GCDH EHMT1 EHHADH SETDB1 AADAT
KEGG_ETHER_LIPID_METABOLISM	0.648985	0.875595	0.0106814	0.289382	0.907672	29	JMJD7-PLA2G4B PLA2G4A PLD1 PLA2G6 LPCAT1 PLA2G2E PLA2G5 PLA2G2F PLA2G1B LPCAT2 PLA2G2C PLA2G12B AGPS ENPP6 PLD2 ENPP2 PAFAH1B1 PLA2G2D PLA2G3 PLA2G4E PLA2G10 CHPT1 PLA2G7
KEGG_BASAL_TRANSCRIPTION_FACTORS	0.64987	0.875595	0.0106487	0.288282	0.912116	31	TBPL2 TBPL1 GTF2H3 GTF2H4 TAF4 TAF10 GTF2A1L GTF2E2 GTF2IRD1 GTF2H1 STON1 GTF2F2 GTF2A2 GTF2B TAF2 TAF12
KEGG_ASCORBATE_AND_ALDARATE_METABOLISM	0.652535	0.875595	0.010923	0.310194	0.891155	17	UGT1A10 UGT2A1 UGT1A5 UGT1A6 MIOX ALDH7A1 UGT1A8
KEGG_GLYCOLYSIS_GLUCONEOGENESIS	0.6529	0.875595	0.0105208	0.274009	0.928	57	PGAM1 ENO1 PFKP ACSS1 ALDH3A1 GALM ALDOC HK2 ALDH3B1 PCK2 PDHA2 LDHAL6A HK1 ALDH1A3 PCK1 ADH4 PFKL ALDH7A1 GCK LDHC PGM1 PKLR PDHB
KEGG_PENTOSE_AND_GLUCURONATE_INTERCONVERSIONS	0.670776	0.892649	0.0103957	0.301378	0.883757	19	UGT1A10 CRYL1 UGT2A1 UGT1A5 UGT1A6 UGT1A8 UGP2
KEGG_PROTEIN_EXPORT	0.695364	0.910695	0.140389	-0.189254	-0.864385	20	SPCS1 SRP14 SRP54 SRP72 SEC11A SPCS3 SEC63 SEC61A2 SEC61G SPCS2 OXA1L SRPRB SEC61A1 IMMP1L SRP68 SEC11C HSPA5 SRP9 SRP19 IMMP2L
KEGG_BUTANOATE_METABOLISM	0.699558	0.910695	0.00951609	0.27806	0.879773	31	AKR1B10 ACAT2 GAD2 ACADS BDH1 HADH OXCT1 PDHA2 GAD1 HADHA ALDH7A1 AACS PDHB EHHADH HMGCS2 ACSM4 ACSM1 ACSM3
KEGG_DRUG_METABOLISM_CYTOCHROME_P450	0.70013	0.910695	0.00944183	0.267589	0.90479	56	MGST1 UGT1A10 CYP2E1 AOX1 ALDH3A1 GSTO1 ALDH3B1 UGT2A1 ALDH1A3 GSTM4 UGT1A5 CYP1A2 UGT1A6 CYP2C8 ADH4 GSTT1 FMO3 GSTA3 CYP3A43 UGT1A8
KEGG_PRIMARY_IMMUNODEFICIENCY	0.72375	0.934394	0.00897617	0.273289	0.864678	31	BLNK PTPRC JAK3 ZAP70 CD19 CD40 CD8B LCK TAP2 IGLL1 ICOS AIRE CD8A RFX5 TAP1 CIITA CD79A IL7R RAG2 RFXAP
KEGG_RETINOL_METABOLISM	0.730592	0.93624	0.00876898	0.264702	0.883353	49	UGT1A10 RPE65 ALDH1A2 DHRS4 DHRS3 RETSAT CYP26B1 RDH16 UGT2A1 UGT1A5 CYP1A2 DHRS9 UGT1A6 CYP2C8 ADH4 CYP3A43 UGT1A8 RDH5 RDH12
KEGG_GLYCINE_SERINE_AND_THREONINE_METABOLISM	0.745096	0.945355	0.00853772	0.270773	0.844817	28	BHMT PIPOX AMT CBS AGXT SARDH GLDC AOC3 AOC2
KEGG_HUNTINGTONS_DISEASE	0.753625	0.945355	0.00824896	0.249908	0.915983	152	NDUFS6 BBC3 TBPL2 RCOR1 NDUFC1 GRIN1 TBPL1 DCTN2 REST DLG4 CREB5 NDUFA4L2 CASP8 VDAC1 PLCB2 NDUFV1 COX6A2 CREB3L3 COX7B2 POLR2I GRIN2B CREB1 SP1 CREB3L1 ITPR1 AP2A2 NDUFA10 TAF4 DNAH1 DNAH2 BDNF HAP1 HTT POLR2G COX4I2 APAF1 GRM5 COX6C PPARGC1A CREBBP NDUFS2 AP2M1 NRF1 NDUFB8 DNAI2 GNAQ NDUFA7 CREB3L2 POLR2J HIP1 POLR2D AP2S1 PPARG TP53 SLC25A31 UCP1 PLCB3 DNAH3
KEGG_SNARE_INTERACTIONS_IN_VESICULAR_TRANSPORT	0.755509	0.945355	0.00823563	0.26464	0.852579	36	STX2 VAMP5 USE1 STX18 STX11 VTI1A VAMP8 STX1B STX1A STX12 STX5 GOSR2 STX19 STX7 TSNARE1 VAMP1 STX8 SNAP23 SNAP47 VAMP3
KEGG_N_GLYCAN_BIOSYNTHESIS	0.761833	0.945355	0.00808011	0.259417	0.857416	45	DDOST MAN1C1 MAN1A1 ALG14 DAD1 ALG12 MGAT5B MGAT4A B4GALT1 ALG3 RPN1 ST6GAL1 MAN1A2 B4GALT2 MGAT1 RFT1 MGAT3 TUSC3
KEGG_PROTEASOME	0.767861	0.945355	0.00794447	0.258571	0.851038	43	PSME3 PSMA8 PSMF1 PSMA1 PSMA4 PSMD8 PSMB9 PSMD6 PSMB8 PSMB6 PSMB5 PSMB7 PSME4 PSMB2 PSMD14 PSMD7
KEGG_MISMATCH_REPAIR	0.770492	0.945355	0.1485	-0.179576	-0.840089	22	RFC5 RFC2 POLD4 SSBP1 EXO1 MSH2 RFC4 POLD1 PCNA RPA1 MLH3 PMS2 LIG1 RFC3 MSH6 RFC1 POLD2 MLH1 RPA2 RPA3
KEGG_TYROSINE_METABOLISM	0.777666	0.947439	0.00774182	0.260316	0.841401	37	DCT TYRP1 AOX1 ALDH3A1 TPO TH ALDH3B1 ALDH1A3 AOC3 ADH4 AOC2 GOT2 HEMK1 TRMT11 COMT DDC ALDH3B2 IL4I1 FAH HGD ADH7 LCMT1 GSTZ1 HPD DBH
KEGG_GLYOXYLATE_AND_DICARBOXYLATE_METABOLISM	0.816167	0.979118	0.00740419	0.268607	0.761956	16	AFMID MTHFD1L PGP MTHFD2L GLYCTK MDH2 ACO2 ACO1 MDH1 CS GRHPR HAO1 MTHFD1
KEGG_CITRATE_CYCLE_TCA_CYCLE	0.819133	0.979118	0.0068914	0.254227	0.793192	28	PC PCK2 PDHA2 PCK1 SUCLG2 DLST PDHB SUCLG1 SDHB MDH2 ACO2 IDH3A OGDH ACO1 MDH1 CS IDH3B IDH2 OGDHL SDHC ACLY
KEGG_REGULATION_OF_AUTOPHAGY	0.820648	0.979118	0.00697101	0.258229	0.776958	22	ATG4B IFNA8 ULK1 ATG4D PRKAA2 ATG7 IFNA14 PIK3R4
KEGG_BETA_ALANINE_METABOLISM	0.833147	0.987223	0.00672918	0.255359	0.761746	21	GAD2 CNDP1 AOC3 GAD1 HADHA AOC2 ALDH7A1 DPYS EHHADH UPB1 DPYD HIBCH ALDH9A1
KEGG_LYSOSOME	0.852415	0.994402	0.00600306	0.237997	0.85612	114	AGA LAPTM5 SORT1 NEU1 ARSA NAPSA HEXA IDUA CD68 HYAL1 AP3B1 AP4M1 ABCA2 GGA1 NAGLU LGMN SLC11A2 IGF2R ATP6V0A4 ARSB ATP6V0C ATP6V0D1 CTSZ SCARB2 CTSS AP1S3 GGA3 LAMP1 AP3D1 ARSG PPT2 CTNS TCIRG1 SLC11A1 ATP6V0D2 GALNS AP1M1 AP3B2 CD63 GNPTAB CTSK SLC17A5 SGSH DNASE2 ATP6V0A2 CTSG AP3M1 LIPA PSAPL1 TPP1 AP1G1 LAPTM4B AP1M2 MANBA CTSA GAA PPT1 GNPTG CTSC CLTC SUMF1 CTSO AP1B1 AP3S1 ATP6V0A1 NPC2 AP…
KEGG_DRUG_METABOLISM_OTHER_ENZYMES	0.864105	0.994402	0.00573813	0.238001	0.774163	39	UGT1A10 UPP2 XDH UCK2 UGT2A1 ITPA UGT1A5 UGT1A6 UCKL1 CYP3A43 UGT1A8 TK1 IMPDH1 DPYS UPP1 CDA UPB1 DPYD CYP3A7
KEGG_RNA_POLYMERASE	0.867244	0.994402	0.0057988	0.240388	0.742161	26	POLR3D POLR3GL POLR2I POLR1A POLR3A POLR1C POLR2G POLR1B POLR2J POLR2D POLR3G POLR2A
KEGG_METABOLISM_OF_XENOBIOTICS_BY_CYTOCHROME_P450	0.8735	0.994402	0.00549239	0.234163	0.793051	57	MGST1 UGT1A10 CYP2E1 ALDH3A1 GSTO1 ALDH3B1 UGT2A1 ALDH1A3 AKR1C1 GSTM4 UGT1A5 CYP1A2 UGT1A6 CYP2C8 ADH4 GSTT1 GSTA3 CYP3A43 UGT1A8
KEGG_PRIMARY_BILE_ACID_BIOSYNTHESIS	0.874008	0.994402	0.00611713	0.249294	0.707171	16	CYP27A1 CYP8B1 CYP7A1 ACOX2 SLC27A5 CYP7B1 CYP39A1 HSD3B7 SCP2 AKR1D1 CYP46A1 HSD17B4 AMACR
KEGG_AMINOACYL_TRNA_BIOSYNTHESIS	0.877733	0.994402	0.0056478	0.239742	0.721334	22	FARS2 CARS2 PSTK NARS2 VARS2 MTFMT LARS2 DARS2 MARS2 WARS2 FARSA
KEGG_PROPANOATE_METABOLISM	0.879442	0.994402	0.00542763	0.234796	0.742887	31	ACSS3 ACSS1 ACAT2 PCCA ACACA LDHAL6A HADHA ALDH7A1 LDHC SUCLG2 EHHADH SUCLG1 ACACB ACSS2 HIBCH LDHB ALDH9A1
KEGG_P53_SIGNALING_PATHWAY	0.891411	0.996	0.00503536	0.229372	0.786411	64	BBC3 STEAP3 CASP8 TP73 TSC2 CCND3 CDKN1A RRM2B CDK6 SERPINB5 IGF1 CD82 FAS SESN1 PMAIP1 APAF1 ZMAT3 RPRM
KEGG_UBIQUITIN_MEDIATED_PROTEOLYSIS	0.89521	0.996	0.00493597	0.23083	0.834239	122	BRCA1 UBE2I UBE2B NEDD4L FBXW11 UBE4A FBXO2 RHOBTB2 CUL7 SMURF2 PML CUL1 CUL3 BIRC2 TRAF6 MGRN1 SOCS3 BIRC6 ANAPC13 UBE2O STUB1 FZR1 UBE2QL1 UBE2D3 UBE2H UBE2R2 UBE2E2 CBLB PIAS4 BTRC AIRE HERC3 SMURF1 UBE2J2 NEDD4 FBXW7 UBE2U CDC23 PIAS1 SOCS1 UBE2L6 UBE2Q1 CBLC UBE2E3 HERC4 UBE2G1 UBE4B TRIP12 HERC2 UBE2E1 FBXW8 UBE3B UBA7 SIAH1 UBE2Q2 WWP2 RCHY1 CBL ANAPC2 UBE2Z VHL MAP3K1 HERC1 PIAS3 UBE3A CD…
KEGG_HOMOLOGOUS_RECOMBINATION	0.898404	0.996	0.00508463	0.230765	0.699784	23	XRCC3 POLD3 RAD54B MUS81 RPA3 TOP3B RPA2 POLD2 BLM RAD52 EME1
KEGG_PYRUVATE_METABOLISM	0.912168	0.996	0.00451741	0.221591	0.716234	37	ACSS1 ACAT2 PC PCK2 ACACA PDHA2 LDHAL6A ME3 PCK1 ALDH7A1 LDHC ACYP2 ACYP1 PKLR PDHB ME1 ACACB MDH2 ACSS2 GLO1 LDHB ALDH9A1
KEGG_RIG_I_LIKE_RECEPTOR_SIGNALING_PATHWAY	0.92557	0.996	0.00410486	0.217707	0.726523	49	CASP8 IL12B MAPK12 IFNA8 TNF IL12A TRAF6 NFKB1 TBK1 IRF7 TANK MAPK13 TBKBP1 RIPK1 IFNA14 SIKE1 CASP10 MAPK10 AZI2 MAPK8 CXCL10 NLRX1 FADD TRAF3 DHX58 MAP3K1 RNF125 RELA ISG15 TRADD IKBKB ATG5 IKBKE DDX58 IRF3 TRIM25 MAPK14 MAPK11 CYLD
KEGG_SPLICEOSOME	0.929607	0.996	0.00397	0.221918	0.793569	106	HSPA2 CCDC12 PPIL1 SF3B1 PRPF8 TRA2B DHX16 BUD31 AQR SNRNP27 HNRNPC DDX42 SF3A3 CTNNBL1 SNRPB2 SNRNP200 PUF60 SF3A2 LSM2 LSM4 DHX38 DDX5 SART1 U2AF1 TXNL4A MAGOH LSM3 HSPA1L U2AF2 BCAS2 PRPF18 TCERG1 RBM17 HSPA1B CHERP NCBP1 SNRPC USP39 EFTUD2 CWC15 CDC40 HSPA1A XAB2 SF3B2 LSM6 SNRNP70 SF3B3 SNRPG HNRNPU PPIE CDC5L PRPF6 LSM7 SNRPE
KEGG_BASE_EXCISION_REPAIR	0.9356	0.996	0.00387824	0.212374	0.674476	32	SMUG1 POLD3 PARP4 PARP1 MUTYH TDG NEIL3 NEIL2 POLD2 PARP3 NEIL1 LIG1 POLE MPG LIG3 FEN1 HMGB1 OGG1 UNG NTHL1 POLE4 POLE2 PCNA POLD1
KEGG_PENTOSE_PHOSPHATE_PATHWAY	0.942814	0.996	0.00391513	0.21105	0.635007	22	PFKP TKTL2 ALDOC TKT PGD PFKL PGM1 DERA PGM2 RPIA PRPS1L1 H6PD FBP1 RPE PFKM
KEGG_PARKINSONS_DISEASE	0.944406	0.996	0.00350035	0.215317	0.761825	92	NDUFS6 NDUFC1 SNCAIP GPR37 SLC18A1 SLC6A3 NDUFA4L2 VDAC1 NDUFV1 COX6A2 UCHL1 COX7B2 TH NDUFA10 COX4I2 APAF1 PINK1 COX6C UBE2J2 NDUFS2 NDUFB8
KEGG_PEROXISOME	0.955104	0.996	0.00312789	0.208417	0.724211	74	PIPOX NOS2 ACSL1 FAR2 DHRS4 ABCD3 DDO PEX12 ACOX3 ACAA1 XDH AGXT ACOX2 PEX10 ACOX1 ACSL5 PEX14 ECH1 AGPS MVK MPV17 PEX13 EHHADH CAT ACSL6 SCP2 SLC27A2 CRAT PECR PAOX CROT PEX3 PXMP2 PHYH ACSL3 DECR2 IDH2 DAO PEX11G PRDX1 HAO1 HSD17B4 EPHX2 PEX7 PRDX5 HACL1 HMGCL AMACR PXMP4 PEX16 MLYCD ABCD2 FAR1 PMVK
KEGG_ARACHIDONIC_ACID_METABOLISM	0.971503	0.996	0.00247089	0.195203	0.660033	56	ALOX5 JMJD7-PLA2G4B CYP2E1 PLA2G4A HPGDS GPX4 ALOX12 GPX7 PLA2G6 PLA2G2E PLA2G5 PLA2G2F PLA2G1B CYP2C8 TBXAS1 PLA2G2C CYP4F3 ALOX15B PLA2G12B GPX3 GPX5 PTGS2 PTGIS PTGES2 GGT6 CBR1 PLA2G2D GGT7 CYP2U1 PLA2G3 PLA2G4E GGT5 PLA2G10 PTGES ALOX12B LTC4S PTGDS AKR1C3 GPX6 CYP2C18 EPHX2
KEGG_GLUTATHIONE_METABOLISM	0.97929	0.996	0.00212823	0.185765	0.612839	44	GCLC MGST1 RRM2B GPX4 ANPEP GSTO1 GPX7 GSR GSTM4 OPLAH PGD GSTT1 GSTA3 GCLM GPX3 GPX5 GSTP1 GGT6 RRM2 GGT7 ODC1 MGST2 GGT5 GSTZ1 IDH2 RRM1 MGST3 GSTO2 GPX6 GSS GPX2 GSTM1
KEGG_TERPENOID_BACKBONE_BIOSYNTHESIS	0.97963	0.996	0.00340262	0.191433	0.536728	15	ACAT2 PDSS2 MVK HMGCS2 GGPS1 FDPS ACAT1 DHDDS MVD PDSS1 HMGCR PMVK HMGCS1
KEGG_ONE_CARBON_POOL_BY_FOLATE	0.979881	0.996	0.00314971	0.186496	0.535783	17	AMT MTHFD1L MTHFR MTHFD2L MTFMT ALDH1L1 ATIC MTHFS FTCD SHMT1 MTHFD1 MTR SHMT2 TYMS GART
KEGG_PYRIMIDINE_METABOLISM	0.983302	0.996	0.00188004	0.193233	0.682388	90	NT5C2 TXNRD1 ENTPD5 POLR3D DTYMK NME2 NT5E DCK UPP2 POLR3GL RRM2B POLD3 TXNRD2 POLR2I ENTPD8 UCK2 POLR1A CAD ITPA POLR3A POLR1C POLR2G UCKL1 NME7 POLR1B POLR2J TK1 PRIM2 POLR2D DHODH POLR3G POLD2 DPYS PNPT1 POLR2A UPP1 CMPK1 CDA UPB1 DPYD
KEGG_ARGININE_AND_PROLINE_METABOLISM	0.985992	0.996	0.00176209	0.177507	0.584231	43	NOS2 CKM ALDH4A1 PYCR1 NOS3 GLS2 P4HA3 OAT CPS1 GOT2 ALDH7A1 NOS1 ASS1 GATM PYCR2 ARG1 ALDH9A1 ODC1 GLUL P4HA1 GLS CKB AGMAT ACY1 DAO ALDH18A1 ASL P4HA2 NAGS AMD1 GAMT PRODH2 CKMT1B ALDH1B1 GLUD1 LAP3 PRODH
KEGG_RNA_DEGRADATION	0.986699	0.996	0.00168761	0.179905	0.605218	53	ENO1 DCP1B PARN SKIV2L EDC3 CNOT1 DDX6 PATL1 DCPS LSM2 LSM4 EXOSC2 CNOT10 LSM3 EXOSC10 CNOT8 PNPT1 CNOT2
KEGG_OXIDATIVE_PHOSPHORYLATION	0.990301	0.996	0.00142776	0.187279	0.664673	96	NDUFS6 NDUFC1 NDUFA4L2 LHPP NDUFV1 COX6A2 COX10 COX7B2 ATP6V1B1 NDUFA10 ATP6V1G2 ATP6V0A4 ATP6V0C ATP6V0D1 COX4I2 COX6C PPA2 ATP6V1G3 TCIRG1 ATP6V0D2 NDUFS2 ATP6V1A NDUFB8
KEGG_VALINE_LEUCINE_AND_ISOLEUCINE_DEGRADATION	0.992395	0.996	0.00132777	0.162806	0.532895	41	ACAT2 BCAT1 AOX1 ACADS HADH ACAA1 OXCT1 PCCA HADHA ALDH7A1 BCKDHB EHHADH HMGCS2 BCAT2 IL4I1 HIBCH ACAD8 ALDH9A1 BCKDHA ACAT1 IVD PCCB HIBADH ACADM DBT HMGCL ABAT MCCC1 HMGCS1 ALDH1B1 ACAA2
KEGG_CELL_CYCLE	0.996	0.996	0.000914225	0.180969	0.650977	114	E2F2 CDC14A TGFB3 CCNA1 MAD2L2 MAD1L1 CDKN2D CCND3 CDKN1A CUL1 CDK6 TFDP1 RAD21 ANAPC13 YWHAE SMAD3 FZR1 YWHAG RB1 ABL1 CDKN1C CREBBP MCM3 SMC1B PRKDC CDC23 TGFB2 BUB3 SFN ATM CDC25B ZBTB17 CDK2 CCND2 TP53 E2F4 TFDP2 SMAD2 WEE1 ANAPC2 TGFB1 BUB1B SMC3 CDC25C GSK3B MCM2 CDK4 CCND1 CDC20 CDC14B YWHAQ STAG1 MCM5 CDC25A GADD45B CCNH PTTG1 E2F3 CDC27 ANAPC5 GADD45G YWHAH MCM7 YWHAZ WEE2 ANAPC10 CDC16 …
KEGG_NUCLEOTIDE_EXCISION_REPAIR				-0.137607		40	POLE3 CDK7 DDB1 RFC5 RFC2 POLD4 ERCC5 XPA XPC ERCC8 ERCC1 ERCC3 RFC4 RAD23B ERCC6 CUL4A POLD1 PCNA DDB2 POLE2 POLE4 RBX1 RPA1 CCNH POLE MNAT1 LIG1 RFC3 RAD23A RFC1 GTF2H5 ERCC2 POLD2 RPA2 GTF2H1
KEGG_OLFACTORY_TRANSDUCTION				-0.142127		322	OR4N4 OR4L1 OR6Q1 OR6A2 OR5M1 OR56B1 OR2A14 OR56A1 OR10H3 OR1S2 OR8D4 OR7A5 OR52L1 OR4C11 OR2AG1 OR51G1 OR52E2 OR52E8 OR4X2 OR9I1 OR4S2 OR4C12 OR5AC2 OR5K1 OR5AR1 OR4K13 OR51M1 OR2B6 OR4D9 OR51G2 OR13G1 OR51F1 OR7C2 OR7D4 OR2M4 OR10X1 OR4S1 OR2AK2 OR2M5 OR10A2 OR10Z1 OR2A2 OR51A2 OR56A3 OR5L1 OR2J2 OR4C3 OR4X1 OR4D11 OR4C45 OR2M2 OR1Q1 OR2M3 OR7A17 OR52N5 OR5AN1 OR7C1 OR6N2 OR5A2 OR1A1 OR1A2 OR11…

## Sheet: positive enriched KEGG gene set
pathway	pval	padj	log2err	ES	NES	size	leadingEdge
KEGG_CELL_ADHESION_MOLECULES_CAMS	6.25801e-07	5.63412e-05	0.659444	0.457218	1.65243	122	CNTNAP2 CD58 HLA-DRA CDH4 CD28 CLDN8 CDH3 ITGA9 ITGA8 NRXN1 CLDN17 CD226 PTPRF HLA-DPA1 PTPRC VCAN CLDN14 ITGA6 NFASC CD2 CLDN22 ITGB2 ITGB8 CLDN7 HLA-DMA CLDN4 SDC4 HLA-DMB ICAM2 HLA-B HLA-E HLA-F NRXN3 HLA-DPB1 HLA-DOB ITGA4 F11R MADCAM1 CD86 CLDN18 ICAM3 HLA-DRB1 HLA-A CD40 ALCAM ITGB1 CD8B NRCAM PDCD1 CADM1 HLA-G CLDN5 PDCD1LG2 CD276 HLA-C HLA-DOA NRXN2 CDH15 CLDN15 CD34 ITGAV ITGAM ICOS ITGA…
KEGG_AXON_GUIDANCE	6.51344e-07	5.63412e-05	0.659444	0.456896	1.65126	122	SEMA6D SEMA3C EFNA2 SLIT1 UNC5D EFNA5 SLIT3 SEMA4D PLXNB1 NCK1 MAPK1 DPYSL2 SLIT2 SEMA5A GNAI2 ROBO1 HRAS CXCR4 SEMA4B PLXNB2 ABLIM1 SEMA3B SEMA3E NFATC1 FYN EPHB6 ROBO2 ABLIM2 NTN1 NGEF NFATC2 EPHA4 UNC5B CXCL12 FES UNC5C SEMA6C SEMA6A EPHB1 CDK5 RHOD EPHA3 CHP2 NTNG1 EFNB2 SEMA3D LRRC4C RAC1 GNAI3 EFNA1 SEMA6B ABLIM3 RGS3 ITGB1 ROBO3 PAK1 SEMA3F CDC42 EFNA3 MAPK3 DCC SRGAP1 DPYSL5 PLXNA2 ABL1 N…
KEGG_PATHWAYS_IN_CANCER	1.42891e-06	8.24003e-05	0.643552	0.377818	1.4369	313	FGFR2 E2F2 PIK3R1 WNT3A LAMA3 MECOM FGF12 TCF7L2 TGFB3 NTRK1 VEGFC MTOR SLC2A1 WNT9A FGF18 PRKCA ETS1 WNT10A GLI3 PIK3R5 MAPK1 FGF21 EPAS1 DAPK1 CTBP2 CTBP1 HRAS TPM3 FN1 CTNNA2 APC2 TGFBR2 EGLN3 FGF23 FGF9 RASSF5 ARNT NOS2 BCL2L1 PAX8 RARA CCNA1 ITGA6 LAMC1 LAMA2 COL4A2 RARB PGF CASP8 EGF MAX PLD1 RAF1 COL4A1 RALGDS FGF11 JUP CSF3R GLI2 WNT9B RUNX1 WNT5A PDGFA CTNNA3 FGF1 PIK3CD RUNX1T1 PIK3CA P…
KEGG_NEUROACTIVE_LIGAND_RECEPTOR_INTERACTION	6.39437e-06	0.000276556	0.610527	0.383136	1.4413	249	NR3C1 ADRA1A GRID2 GABRG3 NTSR1 GHSR HTR1E GRM3 PRLHR MTNR1B GABRA6 DRD4 GRIK2 GRM4 ADRA1B TSPO GRIN1 CALCR VIPR2 F2RL3 DRD2 GABBR1 CHRNB1 TACR1 CHRM2 GRM7 CHRM3 GRID1 GABRP GRIN3A S1PR5 CALCRL PARD3 HTR5A BDKRB2 CHRNA4 C3AR1 LPAR1 FSHR GABBR2 DRD3 APLNR FPR1 OPRK1 GRM8 CCKAR MCHR2 GABRA5 TSHB OPRD1 CNR2 OPRM1 HRH1 GALR1 ADORA2B FSHB TSHR PTH2R GABRA1 CHRNA7 GRIA4 TBXA2R GABRR1 GPR35 HTR1D HTR4 M…
KEGG_AUTOIMMUNE_THYROID_DISEASE	2.95018e-05	0.000851745	0.57561	0.561869	1.82186	38	HLA-DRA CD28 HLA-DPA1 HLA-DMA HLA-DMB HLA-B HLA-E HLA-F TPO GZMB TSHB TG HLA-DPB1 HLA-DOB TSHR CD86 IFNA8 IL2 HLA-DRB1 HLA-A CD40 HLA-G IL10 HLA-C FAS HLA-DOA
KEGG_ALLOGRAFT_REJECTION	2.95403e-05	0.000851745	0.57561	0.584159	1.8693	34	HLA-DRA CD28 HLA-DPA1 IL12B HLA-DMA HLA-DMB HLA-B HLA-E HLA-F GZMB HLA-DPB1 HLA-DOB CD86 TNF IL2 HLA-DRB1 HLA-A IL12A CD40 HLA-G IL10 HLA-C FAS HLA-DOA
KEGG_REGULATION_OF_ACTIN_CYTOSKELETON	5.69678e-05	0.00140792	0.557332	0.386728	1.43777	197	FGFR2 BAIAP2 VAV1 PIK3R1 PPP1CA FGF12 SSH1 ITGA9 ITGA8 EZR CYFIP2 FGF18 PIK3R5 MAPK1 FGF21 HRAS BCAR1 FN1 APC2 MYLK ACTN2 CHRM2 ITGAE FGF23 ITGA1 FGF9 CHRM3 PIP5K1C ITGB6 ITGA6 DOCK1 GNG12 EGF BDKRB2 RAF1 ITGB2 ITGB8 IQGAP2 PDGFD FGF11 PDGFA SLC9A1 FGF1 VAV2 PIK3CD PIK3CA PDGFB ARHGEF7 TIAM2 FGF8 ITGA4 SSH2 ARHGEF1 FGF20 PIP4K2A FGFR1 FGFR3 NCKAP1L RRAS2 WASF2 PXN RAC1 EGFR CYFIP1 ITGA3 MYH14 CHR…
KEGG_FOCAL_ADHESION	7.16323e-05	0.00154905	0.538434	0.389182	1.4448	191	PARVB VAV1 PIK3R1 PPP1CA LAMA3 COL6A3 VEGFC RAPGEF1 ITGA9 ITGA8 CAPN2 PRKCA PIK3R5 THBS2 MAPK1 HRAS PARVA BCAR1 FN1 SPP1 MYLK ACTN2 ITGA1 PIP5K1C ITGB6 ITGA6 LAMC1 FYN LAMA2 COL4A2 DOCK1 PGF COL5A2 CAV1 TNR EGF FLNB RAF1 COL4A1 ITGB8 PDGFD PDGFA RASGRF1 FLT1 TNXB VAV2 PIK3CD COL5A1 PIK3CA PDGFB CCND3 IGF1R ITGA4 ERBB2 TNN COL11A2 CAV3 PXN RAC1 BIRC2 EGFR IGF1 ITGA3 VWF AKT3 LAMA1 ITGB1 PRKCG KDR …
KEGG_ADHERENS_JUNCTION	8.96811e-05	0.00172387	0.538434	0.475183	1.63634	67	BAIAP2 PTPRB TCF7L2 PTPRJ MAPK1 PTPRF CTNNA2 TGFBR2 ACTN2 FYN PARD3 CTNNA3 PTPN6 LMO7 IGF1R WASF3 INSR ERBB2 FGFR1 LEF1 SORBS1 WASF2 RAC1 EGFR FER FARP2 NLK TCF7L1 SMAD3 SRC CTNNA1 CSNK2B ACTB CDC42 MAPK3 ACTN4 CSNK2A1 PTPRM RAC2 CREBBP
KEGG_TYPE_I_DIABETES_MELLITUS	0.000200814	0.00347408	0.518848	0.534313	1.7489	41	HLA-DRA CD28 CPE HLA-DPA1 GAD2 IL12B PTPRN2 HLA-DMA HLA-DMB IL1B HLA-B HLA-E HLA-F GZMB HLA-DPB1 HLA-DOB CD86 TNF IL2 HLA-DRB1 HLA-A IL12A HLA-G HLA-C FAS HLA-DOA
KEGG_CALCIUM_SIGNALING_PATHWAY	0.000248355	0.00390594	0.498493	0.381191	1.40445	166	ADRA1A PDE1C NTSR1 PDE1A CACNA1B SPHK2 GNAL CACNA1E ADRA1B PRKCA GRIN1 ATP2B4 RYR2 ATP2A3 CACNA1I PLCZ1 TACR1 MYLK CHRM2 GNA11 ERBB4 NOS2 ITPKB CHRM3 PTK2B ADCY2 ITPKA CACNA1G HTR5A BDKRB2 VDAC1 PLCB2 ATP2B2 ADCY8 CD38 SLC8A1 CCKAR SLC8A2 GNAS ITPR2 HRH1 ADCY1 ERBB2 ADORA2B CHP2 CAMK2A CHRNA7 ADCY9 TBXA2R HTR4 EGFR CALM3 NOS3 ITPR1 CACNA1A CHRM1 PRKCG P2RX5 PLCD3 TRHR GRIN2A HTR7 GRM1 GRIN2D PLCE…
KEGG_GRAFT_VERSUS_HOST_DISEASE	0.000276276	0.00398298	0.498493	0.540928	1.73663	35	HLA-DRA CD28 HLA-DPA1 HLA-DMA HLA-DMB IL1B HLA-B HLA-E HLA-F GZMB HLA-DPB1 HLA-DOB CD86 TNF IL2 HLA-DRB1 HLA-A IL6 HLA-G HLA-C FAS HLA-DOA
KEGG_MELANOGENESIS	0.000316707	0.00421464	0.498493	0.424478	1.51128	100	WNT3A TCF7L2 WNT9A PRKCA WNT10A GNAO1 MAPK1 DCT GNAI2 HRAS TYRP1 ADCY2 RAF1 PLCB2 WNT9B WNT5A ADCY8 WNT6 EDN1 WNT4 CREB3L3 KIT KITLG GNAS FZD5 ADCY1 WNT8B CAMK2A LEF1 ADCY9 CALM3 GNAI3 WNT3 WNT5B CREB1 CREB3L1 PRKCG WNT2B TCF7L1 WNT7B DVL1 WNT11 EDNRB PRKACA MAPK3 DVL3 WNT7A ADCY3 POMC CREBBP FZD7 CALML6 ADCY5 CALML5 WNT10B
KEGG_MAPK_SIGNALING_PATHWAY	0.000865511	0.0102991	0.477271	0.347336	1.30717	251	FGFR2 MAPT HSPA2 MECOM RASGRF2 FGF12 TGFB3 NTRK1 CACNA1B DAXX JMJD7-PLA2G4B MAPK8IP1 FGF18 CACNA1E DUSP1 PRKCA CACNA2D1 CACNA1I PTPRR MAPK1 MAP3K8 FGF21 HRAS TGFBR2 FGF23 FGF9 CACNA1G MAPK8IP3 PLA2G4A ECSIT GNG12 EGF FLNB MAX NFATC2 RAF1 NF1 NGF RPS6KA2 FGF11 PDGFA IL1B MAPKAPK5 FGF1 RASGRF1 MAPK12 PDGFB MAP2K3 DUSP5 CACNA2D3 TNFRSF1A FGF8 DUSP14 FGF20 CACNG6 CACNB1 CHP2 CACNB2 NTF3 MEF2C FGFR1 F…
KEGG_MELANOMA	0.000892988	0.0102991	0.477271	0.452522	1.56033	68	E2F2 PIK3R1 FGF12 FGF18 PIK3R5 MAPK1 FGF21 HRAS FGF23 FGF9 EGF RAF1 PDGFD FGF11 PDGFA FGF1 PIK3CD PIK3CA PDGFB CDKN1A IGF1R CDK6 FGF8 FGF20 FGFR1 EGFR IGF1 AKT3 PDGFC PIK3CG FGF22 FGF14 AKT1 MAPK3 RB1 FGF19 PDGFRB
KEGG_ARRHYTHMOGENIC_RIGHT_VENTRICULAR_CARDIOMYOPATHY_ARVC	0.00189981	0.0186688	0.335069	0.437121	1.51312	71	TCF7L2 ITGA9 ITGA8 SGCD CACNA2D1 RYR2 CTNNA2 ACTN2 ITGA1 ITGB6 ITGA6 LAMA2 ITGB8 JUP CTNNA3 DSP SLC8A1 CACNA2D3 ITGA4 CACNG6 CACNB1 CACNB2 LEF1 ITGA3 ITGB1 TCF7L1 GJA1 CTNNA1 LMNA ITGA11 ACTB CACNA2D4 CACNG3 ITGA7 ITGA5 ITGB4 DSC2 ACTN4 ITGAV CACNG1 CACNG7 SGCA CDH2 DES CACNG2 ACTN1 CACNA1D CACNA1S CACNB4
KEGG_LEUKOCYTE_TRANSENDOTHELIAL_MIGRATION	0.00189981	0.0186688	0.335069	0.398419	1.42711	108	SIPA1 VAV1 PIK3R1 CLDN8 EZR CLDN17 PRKCA PIK3R5 GNAI2 BCAR1 CTNNA2 CXCR4 ACTN2 RASSF5 NOX3 CLDN14 PTK2B CLDN22 ITGB2 CYBA CXCL12 CLDN7 CLDN4 CTNNA3 MAPK12 VAV2 PIK3CD PIK3CA RAPGEF4 ITGA4 F11R ITK CLDN18 PXN RAC1 GNAI3 ITGB1 PRKCG CLDN5 MMP2 PIK3CG CTNNA1 ACTB MAPK13 CLDN15 CDC42 VAV3 TXK ACTN4 ITGAM ITGAL CLDN10 CLDN16 RHOH RAC2 PIK3R3 CLDN6 CDH5 JAM2 PTPN11 CLDN11 ESAM ACTN1 CLDN1
KEGG_ECM_RECEPTOR_INTERACTION	0.00194242	0.0186688	0.45506	0.423281	1.48508	83	LAMA3 COL6A3 GP5 ITGA9 ITGA8 CD36 THBS2 FN1 SPP1 ITGA1 ITGB6 GP1BB ITGA6 LAMC1 LAMA2 COL4A2 COL5A2 TNR COL4A1 ITGB8 SDC4 HSPG2 TNXB COL5A1 AGRN ITGA4 GP9 TNN COL11A2 ITGA3 VWF LAMA1 ITGB1 COL3A1 ITGA11 ITGA7 COL1A1 ITGA5 LAMC2 ITGB4 COL6A1 ITGAV LAMC3 CD44 SDC2 COL2A1 SDC3 LAMA4 SV2C THBS3 CD47 THBS4 COL4A4 COL11A1 GP6 COMP COL6A2 SDC1 ITGB5 RELN
KEGG_HEDGEHOG_SIGNALING_PATHWAY	0.0027	0.0240672	0.279866	0.45275	1.52813	55	WNT3A LRP2 WNT9A WNT10A GLI3 BMP5 FBXW11 CSNK1D GLI2 WNT9B WNT5A CSNK1A1L WNT6 WNT4 BMP6 WNT8B PTCH1 CSNK1E IHH WNT3 WNT5B WNT2B WNT7B RAB23 WNT11 BMP7 PRKACA CSNK1A1 WNT7A STK36 BTRC BMP8A WNT10B CSNK1G2 BMP4 SUFU SHH
KEGG_VIRAL_MYOCARDITIS	0.00289971	0.0240672	0.269842	0.434039	1.49228	66	EIF4G1 HLA-DRA CD28 SGCD HLA-DPA1 FYN LAMA2 CAV1 CASP8 CD55 ITGB2 HLA-DMA HLA-DMB HLA-B HLA-E MYH13 HLA-F HLA-DPB1 HLA-DOB CD86 HLA-DRB1 HLA-A RAC1 CD40 MYH14 MYH6 HLA-G EIF4G3 HLA-C ACTB HLA-DOA ITGAL ABL1 RAC2 CXADR SGCA MYH9
KEGG_DILATED_CARDIOMYOPATHY	0.00319968	0.0240672	0.256635	0.407322	1.43322	86	TGFB3 ITGA9 ITGA8 SGCD CACNA2D1 RYR2 TPM3 ITGA1 ITGB6 ITGA6 ADCY2 LAMA2 ITGB8 ADCY8 SLC8A1 GNAS CACNA2D3 ITGA4 ADCY1 CACNG6 CACNB1 CACNB2 MYL3 ADCY9 TNF IGF1 ITGA3 ITGB1 MYH6 LMNA ITGA11 ACTB CACNA2D4 CACNG3 ITGA7 ITGA5 PRKACA TNNI3 ITGB4 ADCY3 ITGAV CACNG1 TPM4 CACNG7 SGCA ADCY5 ADCY4 TGFB2 DES TTN CACNG2 CACNA1D TPM1 CACNA1S CACNB4 ADCY6 CACNG5
KEGG_FC_GAMMA_R_MEDIATED_PHAGOCYTOSIS	0.00319968	0.0240672	0.256635	0.404464	1.42469	87	VAV1 PIK3R1 MYO10 DOCK2 LYN SPHK2 PRKCA PIK3R5 INPP5D MAPK1 PTPRC PIP5K1C PLA2G4A PLD1 RAF1 PRKCE VAV2 PIK3CD ASAP1 PIK3CA WASF3 DNM3 WASF2 RAC1 AKT3 ASAP3 PLA2G6 PRKCG PLA2G4D ASAP2 GSN PIK3CG PAK1 CRKL AKT1 CDC42 AMPH MAPK3 VAV3
KEGG_RENAL_CELL_CARCINOMA	0.00319968	0.0240672	0.256635	0.432974	1.48447	64	PIK3R1 TGFB3 VEGFC RAPGEF1 SLC2A1 ETS1 PIK3R5 MAPK1 EPAS1 HRAS EGLN3 GAB1 ARNT PGF RAF1 PIK3CD PIK3CA PDGFB EGLN1 RAC1 FLCN AKT3 PIK3CG PAK1 CRKL AKT1 CDC42 MAPK3 SOS2 PAK2 PIK3R3 CREBBP SOS1 TGFB2 PAK4 PTPN11 TGFA VEGFA
KEGG_HEMATOPOIETIC_CELL_LINEAGE	0.00369963	0.0263144	0.238353	0.410606	1.43715	81	HLA-DRA GP5 CD36 EPOR ITGA1 GYPA FCER2 GP1BB ITGA6 CD2 CSF2 CD55 CSF3R CD38 IL1B IL5RA TPO KIT KITLG ITGA4 GP9 CD9 IL1R1 TNF HLA-DRB1 CD19 CD7 IL7 ANPEP ITGA3 IL6 CD8B FLT3 CD3G IL1R2 ITGA5 TFRC CD34 ITGAM CD44 CD59
KEGG_INTESTINAL_IMMUNE_NETWORK_FOR_IGA_PRODUCTION	0.00380266	0.0263144	0.235142	0.464763	1.53612	45	TNFSF13B HLA-DRA CD28 CCR10 CXCR4 HLA-DPA1 CXCL12 HLA-DMA HLA-DMB HLA-DPB1 HLA-DOB ITGA4 CCL25 LTBR MADCAM1 CD86 IL2 HLA-DRB1 CD40 IL6 MAP3K14 IL10 TNFSF13 HLA-DOA CCL28 ICOS IL15RA
KEGG_CYTOKINE_CYTOKINE_RECEPTOR_INTERACTION	0.00509949	0.0321254	0.202499	0.339979	1.27225	226	TNFSF13B TGFB3 VEGFC CCR10 INHBA TNFRSF25 CCL3 ACVRL1 TNFSF9 CCL20 CXCR4 TGFBR2 CCR2 EPOR IL18 PF4 CCR5 IL12RB2 TNFRSF9 INHBB IL21R CCL23 CCR6 CSF2 EGF IL12B BMPR1B CCL2 IL2RB IL22RA2 CXCL12 RELT CSF3R IL19 PDGFA IL1B FLT1 IL5RA TNFSF10 TPO PDGFB KIT KITLG TNFRSF1A CCL25 LTBR TNFRSF19 IFNA8 IL1R1 TNF IL2 IL7 CD70 IL12A EGFR CD40 CCL7 IL6 LTB OSMR TNFRSF8 CCL13 CXCR5 CCL22 CCR1 KDR IL10 TNFRSF18 C…
KEGG_T_CELL_RECEPTOR_SIGNALING_PATHWAY	0.00509949	0.0321254	0.202499	0.38769	1.38342	103	VAV1 PIK3R1 GRAP2 CD28 PIK3R5 NCK1 MAPK1 MAP3K8 HRAS PTPRC NFATC1 FYN CSF2 NFATC2 RAF1 LCP2 ZAP70 CD247 MAPK12 VAV2 PIK3CD PTPN6 PIK3CA CHP2 ITK PRKCQ TNF IL2 CARD11 NFKB1 AKT3 MAP3K14 CD8B PDCD1 LCK IL10 PIK3CG CD3G PAK1 MAPK13 AKT1 CDC42 MAPK3 NFKBIE VAV3 CBLB SOS2 ICOS NCK2 PAK2 PIK3R3 SOS1 CTLA4 PAK4 MALT1 CD8A
KEGG_PROSTATE_CANCER	0.00519948	0.0321254	0.200513	0.400622	1.40822	85	FGFR2 E2F2 PIK3R1 TCF7L2 MTOR PIK3R5 MAPK1 HRAS CREB5 EGF RAF1 PDGFD PDGFA PIK3CD PIK3CA PDGFB CREB3L3 CDKN1A IGF1R ERBB2 SRD5A2 FGFR1 LEF1 HSP90AB1 EGFR IGF1 NFKB1 CREB1 AKT3 CREB3L1 TCF7L1 PDGFC PIK3CG AKT1 MAPK3 RB1 SOS2 PDGFRB PIK3R3 CREBBP SOS1 BCL2
KEGG_GLYCOSAMINOGLYCAN_BIOSYNTHESIS_CHONDROITIN_SULFATE	0.00578152	0.0344898	0.191388	0.546685	1.63078	21	UST CHST15 CHSY3 B3GAT1 XYLT2 DSE CHST11 CHST13 CHST14 B3GAT2 B4GALT7 XYLT1 CSGALNACT1
KEGG_GAP_JUNCTION	0.00629937	0.0363264	0.181915	0.397877	1.39595	83	TUBB TUBAL3 PRKCA MAPK1 DRD2 GNAI2 HRAS GNA11 ADCY2 PRKG1 EGF RAF1 CSNK1D PLCB2 LPAR1 PDGFD PDGFA ADCY8 PDGFB GNAS ITPR2 ADCY1 ADCY9 EGFR GNAI3 ITPR1 PRKCG TUBB6 GRM1 PDGFC GJA1 SRC PRKACA MAPK3 ADCY3 TUBA3C GRM5 SOS2 PDGFRB SOS1 ADCY5 TUBA8 ADCY4 MAP2K5 TJP1 GNAQ ITPR3 GNAI1 HTR2A ADCY6
KEGG_HYPERTROPHIC_CARDIOMYOPATHY_HCM	0.00679932	0.0379446	0.175004	0.402767	1.40792	80	TGFB3 ITGA9 ITGA8 SGCD CACNA2D1 RYR2 TPM3 ITGA1 PRKAG2 ITGB6 ITGA6 LAMA2 ITGB8 SLC8A1 PRKAG3 CACNA2D3 ITGA4 CACNG6 CACNB1 CACNB2 MYL3 TNF IGF1 ITGA3 IL6 ITGB1 MYH6 LMNA ITGA11 ACTB CACNA2D4 CACNG3 ITGA7 ITGA5 TNNI3 ITGB4 PRKAA2 ITGAV CACNG1 TPM4 CACNG7 SGCA TGFB2 DES TTN CACNG2 CACNA1D TPM1 CACNA1S CACNB4
KEGG_CHEMOKINE_SIGNALING_PATHWAY	0.00709929	0.0383805	0.171214	0.349494	1.29149	175	VAV1 PIK3R1 GNB4 DOCK2 LYN CCR10 CCL3 PIK3R5 MAPK1 CCL20 GNAI2 HRAS BCAR1 CXCR4 CCR2 PF4 CCR5 PTK2B PRKCZ ADCY2 CCL23 CCR6 PARD3 GNG12 RAF1 PLCB2 CCL2 JAK3 CXCL12 ADCY8 VAV2 PIK3CD PIK3CA TIAM2 ADCY1 CCL25 GRK5 ITK PREX1 ADCY9 PXN RAC1 CCL7 GNG7 GNAI3 NFKB1 AKT3 GRK7 CSK CCL13 CXCR5 CCL22 CCR1 CCL17 PIK3CG PAK1 CCL5 CCL1 CRKL CXCR1 GNB1 AKT1 CDC42 CXCL13 PRKACA MAPK3 CCL28 CXCL5 VAV3 ADCY3 PPBP S…
KEGG_LONG_TERM_DEPRESSION	0.0089991	0.0471771	0.151813	0.414819	1.42223	64	GRID2 LYN JMJD7-PLA2G4B PRKCA GNAO1 MAPK1 GNAI2 HRAS GNA11 PRKG1 PLA2G4A RAF1 PLCB2 GNAS ITPR2 IGF1R IGF1 GRIA1 GNAI3 ITPR1 CACNA1A PLA2G6 PRKCG PLA2G2E GRM1 PLA2G5 PLA2G2F PLA2G1B MAPK3 CRHR1 GRM5 CRH PLA2G2C RYR1 NOS1 GNAQ PLA2G12B ITPR3 GNAI1
KEGG_ALDOSTERONE_REGULATED_SODIUM_REABSORPTION	0.0103062	0.0524403	0.141767	0.453937	1.48135	40	PIK3R1 SGK1 PRKCA PIK3R5 MAPK1 SCNN1A NEDD4L SCNN1G PIK3CD NR3C2 KCNJ1 PIK3CA INSR IGF1 FXYD4 PRKCG PIK3CG IRS1 HSD11B1 MAPK3 PIK3R3 ATP1A1 ATP1A4 SFN ATP1A2 FXYD2
KEGG_WNT_SIGNALING_PATHWAY	0.0119988	0.0593084	0.131183	0.353707	1.29231	145	WNT3A DKK1 TCF7L2 PRICKLE2 WNT9A PRKCA WNT10A SFRP2 CTBP2 CTBP1 FRAT1 APC2 NFATC1 FBXW11 DAAM2 NFATC2 PLCB2 PPP2R5A NKD1 WNT9B WNT5A RUVBL1 CSNK1A1L WNT6 NKD2 WNT4 CCND3 CUL1 SFRP1 PPP2R5C FZD5 WNT8B CHP2 CAMK2A LEF1 CSNK1E LRP5 RAC1 WNT3 TBL1XR1 WNT5B PRICKLE1 NLK PRKCG WNT2B TCF7L1 SMAD3 WNT7B CSNK2B DVL1 WNT11 AXIN2 PRKACA CSNK1A1 DVL3 WNT7A CTNNBIP1 CSNK2A1 BTRC MMP7 RAC2 DAAM1 CREBBP FZD7 VA…
KEGG_ACUTE_MYELOID_LEUKEMIA	0.0124	0.0595889	0.129015	0.419869	1.41515	54	PIK3R1 TCF7L2 MTOR PIK3R5 MAPK1 HRAS RARA CCNA1 RAF1 JUP RUNX1 PIK3CD RUNX1T1 PIK3CA PML KIT LEF1 NFKB1 AKT3 TCF7L1 PIK3CG FLT3 SPI1 AKT1 MAPK3 SOS2 PIK3R3 SOS1
KEGG_LEISHMANIA_INFECTION	0.0143986	0.0660066	0.119566	0.407397	1.3922	62	TLR4 HLA-DRA TGFB3 MAPK1 HLA-DPA1 NOS2 IL12B ITGB2 CYBA HLA-DMA HLA-DMB IL1B MAPK12 PTPN6 HLA-DPB1 HLA-DOB ITGA4 TNF HLA-DRB1 JAK1 IL12A TRAF6 NFKB1 ITGB1 IL10 MAPK13 HLA-DOA MAPK3 ITGAM TLR2
KEGG_ENDOCYTOSIS	0.0144986	0.0660066	0.119146	0.342806	1.26537	171	FGFR2 HSPA2 IQSEC3 NTRK1 PSD3 VPS37B HRAS ARAP2 CXCR4 ERBB4 CCR5 LDLR PIP5K1C PRKCZ ARAP1 PARD3 NEDD4L EGF PLD1 SH3GLB1 IL2RB LDLRAP1 FLT1 HLA-B HLA-E RAB11FIP4 ASAP1 HLA-F SH3GL3 SMURF2 KIT IGF1R ACAP3 DNM3 IQSEC1 SH3GL1 GRK5 EHD1 VTA1 FGFR3 RAB11FIP1 STAM GIT2 VPS37C HLA-A EGFR TRAF6 PSD4 GRK7 AGAP1 ASAP3 AP2A2 HLA-G ASAP2 KDR RAB5C HLA-C SRC CXCR1 RAB31 CDC42 TFRC HGS CBLB ARRB1 DNAJC6 SMURF1 …
KEGG_TYPE_II_DIABETES_MELLITUS	0.0166116	0.0736875	0.111212	0.430241	1.42202	45	PIK3R1 MTOR CACNA1B CACNA1E PIK3R5 MAPK1 PRKCZ CACNA1G PRKCE PIK3CD PIK3CA INSR TNF SOCS3 CACNA1A HK2 PIK3CG KCNJ11 HK1 IRS1 MAPK3 ABCC8 PIK3R3 GCK SOCS2 PKLR CACNA1D SOCS1 HK3 MAPK10 MAPK8 PRKCD INS MAFA ADIPOQ
KEGG_SMALL_CELL_LUNG_CANCER	0.019898	0.0860589	0.101377	0.379311	1.32762	81	E2F2 PIK3R1 LAMA3 PIK3R5 FN1 NOS2 BCL2L1 ITGA6 LAMC1 LAMA2 COL4A2 RARB FHIT MAX COL4A1 PIK3CD PIK3CA TRAF5 CDK6 BIRC2 TRAF6 ITGA3 NFKB1 AKT3 LAMA1 ITGB1 PIK3CG RXRB AKT1 LAMC2 APAF1 RB1 ITGAV LAMC3 PIAS4 RXRG LAMA4 PIK3R3 BCL2
KEGG_NATURAL_KILLER_CELL_MEDIATED_CYTOTOXICITY	0.0208979	0.088179	0.0988658	0.35872	1.2878	111	VAV1 PIK3R1 SH3BP2 PRKCA PIK3R5 MAPK1 HRAS NFATC1 PTK2B FYN TYROBP CSF2 NFATC2 RAF1 ITGB2 LCP2 ZAP70 CD247 ICAM2 HLA-B VAV2 PIK3CD HLA-E TNFSF10 PTPN6 PIK3CA GZMB NCR3 CHP2 IFNA8 TNF HLA-A RAC1 MICB PRKCG HLA-G LCK PIK3CG HLA-C PAK1 FAS KIR2DL4 MAPK3 VAV3 KLRD1 SHC1 SOS2 ITGAL RAC2 FCER1G PIK3R3 SOS1
KEGG_VEGF_SIGNALING_PATHWAY	0.0222978	0.0918456	0.0956364	0.38537	1.33909	74	PIK3R1 SPHK2 JMJD7-PLA2G4B PRKCA PIK3R5 MAPK1 HRAS NFATC1 PLA2G4A NFATC2 RAF1 MAPK12 PIK3CD PIK3CA CHP2 SH2D2A MAPKAPK3 PXN RAC1 NOS3 AKT3 PLA2G6 PRKCG PLA2G2E KDR PIK3CG PLA2G5 PLA2G2F SRC MAPK13 PLA2G1B AKT1 CDC42 MAPK3
KEGG_SYSTEMIC_LUPUS_ERYTHEMATOSUS	0.0271108	0.107349	0.0865239	0.410349	1.3694	49	HLA-DRA CD28 ELANE ACTN2 HLA-DPA1 C8B HLA-DMA HLA-DMB HLA-DPB1 HLA-DOB CD86 TNF HLA-DRB1 CD40 GRIN2B C1QC IL10 GRIN2A HLA-DOA C6 ACTN4 C1QA C1QB C2 HLA-DQA1 C3 ACTN1 C9 C1S
KEGG_NON_SMALL_CELL_LUNG_CANCER	0.0273027	0.107349	0.086197	0.405652	1.36465	53	E2F2 PIK3R1 PRKCA PIK3R5 MAPK1 HRAS RASSF5 RARB FHIT EGF RAF1 PIK3CD PIK3CA CDK6 ERBB2 EGFR AKT3 PRKCG PIK3CG RASSF1 RXRB AKT1 MAPK3 RB1 SOS2 RXRG PIK3R3 SOS1
KEGG_VASCULAR_SMOOTH_MUSCLE_CONTRACTION	0.0321968	0.122289	0.0791568	0.35459	1.268	106	ADRA1A KCNMB3 PPP1CA JMJD7-PLA2G4B ADRA1B PRKCA MAPK1 MYLK GNA11 KCNMA1 ADCY2 RAMP1 CALCRL PRKG1 PLA2G4A RAF1 ACTG2 PLCB2 PRKCE KCNMB2 ADCY8 GNAS ITPR2 ADCY1 ARHGEF1 ADORA2B PRKCQ ADCY9 CALM3 ITPR1 PLA2G6 PRKCG CALD1 PLA2G2E PLA2G5 PLA2G2F PLA2G1B KCNMB1 KCNMB4 PRKACA MAPK3 AGTR1 ADCY3 NPR1 ARHGEF12 PLA2G2C PRKCH CALML6 ADCY5 CALML5 EDNRA ADCY4 GNAQ PLA2G12B CACNA1D ITPR3 CACNA1S PPP1R12B ADCY6 A…
KEGG_NOTCH_SIGNALING_PATHWAY	0.0325163	0.122289	0.0787778	0.41426	1.37248	46	HES5 MAML1 MFNG CTBP2 CTBP1 NCOR2 MAML3 NOTCH4 LFNG NOTCH1 DTX1 JAG2 DLL1 DVL1 MAML2 DVL3 JAG1 NOTCH3 DLL4 DLL3 CREBBP HES1 PSEN1 RBPJ ADAM17 PTCRA
KEGG_FC_EPSILON_RI_SIGNALING_PATHWAY	0.0345965	0.124692	0.0762633	0.372068	1.29705	77	VAV1 PIK3R1 LYN JMJD7-PLA2G4B PRKCA PIK3R5 INPP5D MAPK1 HRAS FYN PLA2G4A CSF2 RAF1 LCP2 PRKCE MAPK12 VAV2 PIK3CD PIK3CA MAP2K3 TNF RAC1 AKT3 PLA2G6 PLA2G2E PIK3CG PLA2G5 PLA2G2F MAPK13 PLA2G1B AKT1 MAPK3 VAV3 SOS2 RAC2 FCER1G PLA2G2C PIK3R3 SOS1 IL3 GAB2 MAP2K6 PLA2G12B
KEGG_GNRH_SIGNALING_PATHWAY	0.040496	0.142975	0.0702667	0.355343	1.2619	97	JMJD7-PLA2G4B PRKCA MAPK1 HRAS GNA11 PTK2B ADCY2 PLA2G4A PLD1 RAF1 PLCB2 ADCY8 MAPK12 GNAS MAP2K3 ITPR2 ADCY1 FSHB CAMK2A ADCY9 EGFR CALM3 ITPR1 PLA2G6 PLA2G2E MMP2 PLA2G5 PLA2G2F SRC MAPK13 PLA2G1B CDC42 PRKACA MAPK3 ADCY3 SOS2 PLA2G2C CALML6 SOS1 ADCY5 CALML5 ADCY4 MAP2K6 GNAQ PLA2G12B CACNA1D ITPR3 CACNA1S MAP2K4 MAP3K3 ADCY6 GNRHR CALM1 MAPK10 CAMK2G GRB2 PLCB3 MAP2K1 MAPK8 PRKCD PLD2 ADCY7 M…
KEGG_GLIOMA	0.0421958	0.145997	0.0687741	0.38003	1.30295	64	E2F2 PIK3R1 MTOR PRKCA PIK3R5 MAPK1 HRAS EGF RAF1 PDGFA PIK3CD PIK3CA PDGFB CDKN1A IGF1R CDK6 CAMK2A EGFR IGF1 CALM3 AKT3 PRKCG PIK3CG AKT1 MAPK3 RB1 SHC1 SOS2 PDGFRB PIK3R3 CALML6 SOS1 CALML5
KEGG_ABC_TRANSPORTERS	0.0462324	0.156827	0.0655887	0.410219	1.34599	42	ABCC3 ABCG1 ABCC4 ABCB5 ABCA13 ABCC10 CFTR ABCC11 ABCA12 ABCC1 ABCA2 ABCD3 ABCA10 ABCA4 ABCA8 ABCG5 TAP2 ABCB1 ABCA3 ABCA6 ABCC8 ABCC5 ABCC2 ABCB4 ABCG8 ABCC9 ABCA7 ABCC12 ABCB6 TAP1 ABCG2 ABCA9 ABCA1
KEGG_B_CELL_RECEPTOR_SIGNALING_PATHWAY	0.0473953	0.15768	0.0647115	0.370517	1.28257	71	VAV1 PIK3R1 LYN PIK3R5 INPP5D MAPK1 BLNK HRAS NFATC1 NFATC2 RAF1 VAV2 PIK3CD PTPN6 PIK3CA CHP2 CARD11 CD19 CD81 RAC1 PIK3AP1 NFKB1 AKT3 PIK3CG IFITM1 RASGRP3 AKT1 MAPK3 NFKBIE VAV3 SOS2 RAC2 PIK3R3 SOS1
KEGG_O_GLYCAN_BIOSYNTHESIS	0.0519742	0.169652	0.0618825	0.452923	1.3905	25	GALNT13 GALNT2 GALNT9 GALNTL6 GALNT10 GALNT6 GALNT12 B3GNT6 ST3GAL1 GALNT14 GALNT7 GALNT5 ST6GALNAC1
KEGG_NOD_LIKE_RECEPTOR_SIGNALING_PATHWAY	0.0543	0.173961	0.060237	0.385361	1.30067	55	CARD18 MAPK1 IL18 CASP8 CCL2 IL1B MAPK12 CARD9 CASP1 PSTPIP1 TNF HSP90AB1 BIRC2 CCL7 TRAF6 NFKB1 IL6 MEFV CCL13 NOD2 MAPK13 CCL5 NLRP3 MAPK3 CXCL1
KEGG_PANCREATIC_CANCER	0.0589941	0.185563	0.0576421	0.370137	1.27258	66	E2F2 PIK3R1 TGFB3 VEGFC PIK3R5 MAPK1 TGFBR2 BCL2L1 PGF EGF PLD1 RAF1 RALGDS PIK3CD PIK3CA CDK6 ERBB2 JAK1 RAC1 EGFR NFKB1 AKT3 SMAD3 PIK3CG AKT1 CDC42 MAPK3 RB1 RALA RAC2 PIK3R3 TGFB2 TGFA VEGFA
KEGG_ALANINE_ASPARTATE_AND_GLUTAMATE_METABOLISM	0.0613824	0.189628	0.0565788	0.432713	1.35724	29	GFPT1 GAD2 ALDH4A1 GFPT2 DDO GPT GLS2 ASPA NIT2 AGXT CAD CPS1 GAD1 GPT2 GOT2
KEGG_CHRONIC_MYELOID_LEUKEMIA	0.0636936	0.193316	0.0553344	0.362806	1.25588	71	E2F2 PIK3R1 MECOM TGFB3 PIK3R5 MAPK1 CTBP2 CTBP1 HRAS TGFBR2 BCL2L1 RAF1 RUNX1 PIK3CD PIK3CA CDKN1A CDK6 NFKB1 AKT3 SMAD3 PIK3CG CRKL BCR AKT1 MAPK3 RB1 CBLB SHC1 SOS2 ABL1 PIK3R3 SOS1 TGFB2 PTPN11 GAB2
KEGG_BLADDER_CANCER	0.065646	0.195806	0.0544712	0.403941	1.31393	39	E2F2 VEGFC MAPK1 DAPK1 HRAS PGF EGF RAF1 CDKN1A ERBB2 FGFR3 EGFR MMP2 RASSF1 DAPK2 MAPK3 RB1
KEGG_BASAL_CELL_CARCINOMA	0.0675	0.197924	0.0536439	0.378374	1.27709	55	WNT3A TCF7L2 WNT9A WNT10A GLI3 APC2 GLI2 WNT9B WNT5A WNT6 WNT4 FZD5 WNT8B LEF1 PTCH1 WNT3 WNT5B WNT2B TCF7L1 WNT7B DVL1 WNT11 AXIN2 DVL3 WNT7A STK36
KEGG_GLYCEROLIPID_METABOLISM	0.0693485	0.199955	0.052891	0.402412	1.30896	39	LPL PNLIP AGPAT2 PNLIPRP2 DGKG DGKB AGPAT4 MGLL LIPC DGKI AGPAT3 PNLIPRP1 AGPAT1 MBOAT2 DGKZ LIPG ALDH7A1 DGKD CEL MBOAT1 GK2
KEGG_ERBB_SIGNALING_PATHWAY	0.0785921	0.222892	0.0494127	0.34936	1.22429	82	PIK3R1 NRG1 MTOR PRKCA PIK3R5 NCK1 MAPK1 NRG3 HRAS EREG ERBB4 GAB1 EGF RAF1 PIK3CD PIK3CA CDKN1A BTC ERBB2 CAMK2A EGFR AKT3 PRKCG PIK3CG SRC PAK1 CRKL AKT1 MAPK3 CBLB SHC1 SOS2 ABL1 NCK2 PAK2 PIK3R3 SOS1 PAK4 TGFA NRG2 MAP2K4 CBLC ERBB3 SHC2 MAPK10 CAMK2G GRB2 MAP2K1 MAPK8 PAK6 PLCG1 CBL SHC4 ABL2 PTK2 CAMK2B GSK3B BRAF RPS6KB2 PIK3R2 PLCG2
KEGG_ENDOMETRIAL_CANCER	0.0810243	0.226084	0.0486112	0.378551	1.26557	50	PIK3R1 TCF7L2 PIK3R5 MAPK1 HRAS CTNNA2 APC2 EGF RAF1 CTNNA3 PIK3CD PIK3CA ERBB2 LEF1 EGFR AKT3 TCF7L1 PIK3CG CTNNA1 AKT1 AXIN2 MAPK3 SOS2 PIK3R3 SOS1
KEGG_COMPLEMENT_AND_COAGULATION_CASCADES	0.0843916	0.229914	0.0475333	0.361286	1.24044	65	PLAUR SERPINA1 F12 C8B BDKRB2 CD55 C3AR1 THBD F11 TFPI F10 KLKB1 SERPING1 VWF MBL2 C1QC FGB CFI PLAU CFB C6 MASP1 CFD CPB2 CD59 F13A1 C1QA C1QB BDKRB1 SERPINF2 C2 C3 C9 F2R C1S KNG1 PROC F7 F2 PLAT C5AR1 CR2 SERPINA5 FGG
KEGG_SPHINGOLIPID_METABOLISM	0.0850701	0.229914	0.0473801	0.403688	1.29603	35	SPHK2 GAL3ST1 NEU1 UGT8 SGMS2 ARSA CERK ASAH2 B4GALT6 NEU4 SGPP2 NEU2 ENPP7
KEGG_ASTHMA	0.0863837	0.229914	0.0470776	0.425144	1.31887	27	HLA-DRA HLA-DPA1 HLA-DMA HLA-DMB EPX HLA-DPB1 HLA-DOB PRG2 TNF HLA-DRB1 CD40 IL10 HLA-DOA FCER1G IL3 HLA-DQA1
KEGG_PRION_DISEASES	0.0954482	0.25019	0.0444897	0.403409	1.28649	33	MAPK1 LAMC1 FYN C8B IL1B NOTCH1 PRNP IL6 C1QC CCL5 PRKACA C6 MAPK3 C1QA C1QB C9 NCAM2 HSPA5 NCAM1
KEGG_PHOSPHATIDYLINOSITOL_SIGNALING_SYSTEM	0.107789	0.278321	0.0415155	0.34608	1.204	75	PIK3R1 PRKCA PIK3R5 INPP5D PLCZ1 INPP5B ITPKB PIP5K1C PIK3C2G ITPKA PLCB2 PIK3CD PIK3CA INPP4B ITPR2 DGKG DGKB PIP4K2A CALM3 DGKI INPP5A ITPR1 PRKCG PLCD3 PIK3CG IMPA2 PLCE1 DGKZ CDS1 PLCD4 SYNJ2 DGKD PIK3R3 CALML6 CALML5 INPP4A INPP5E ITPR3 ITPK1 PLCD1 INPP5J INPP5K
KEGG_PROGESTERONE_MEDIATED_OOCYTE_MATURATION	0.115988	0.295088	0.0398363	0.341264	1.19293	80	PIK3R1 PIK3R5 MAPK1 GNAI2 CCNA1 ADCY2 MAD2L2 RAF1 RPS6KA2 ADCY8 PDE3B MAPK12 PIK3CD PIK3CA IGF1R ADCY1 ADCY9 HSP90AB1 IGF1 GNAI3 AKT3 ANAPC13 PIK3CG FZR1 MAPK13 AKT1 PRKACA RPS6KA1 MAPK3 ADCY3 CPEB1 SPDYC PIK3R3 ADCY5 CDC23 ADCY4 CDC25B GNAI1 CDK2 ADCY6 PDE3A MAPK10 MAP2K1 MAPK8 INS
KEGG_TOLL_LIKE_RECEPTOR_SIGNALING_PATHWAY	0.119588	0.299837	0.039152	0.340123	1.19045	81	PIK3R1 TLR4 CCL3 PIK3R5 MAPK1 MAP3K8 SPP1 CASP8 IL12B IL1B MAPK12 PIK3CD PIK3CA MAP2K3 CD86 IFNA8 TNF IL12A RAC1 CD40 TRAF6 NFKB1 IL6 AKT3 TBK1 IRF7 PIK3CG MAPK13 CCL5 TLR1 AKT1 MAPK3 TLR2 RIPK1 TLR9 PIK3R3 IFNA14 TOLLIP MYD88 MAP2K6 CTSK
KEGG_AMYOTROPHIC_LATERAL_SCLEROSIS_ALS	0.121412	0.300061	0.0388208	0.363154	1.2193	52	DAXX GRIN1 NEFM BCL2L1 MAPK12 CASP1 MAP2K3 TNFRSF1A CHP2 TNF RAC1 GRIA1 GRIN2B ALS2 GRIN2A GRIN2D MAPK13 TNFRSF1B GRIN2C APAF1 BCL2 NOS1 SLC1A2 MAP2K6 PRPH2 PRPH DERL1 TP53 MAP3K5 CAT PPP3CB PPP3CA PPP3R2
KEGG_DORSO_VENTRAL_AXIS_FORMATION	0.129276	0.314997	0.0376472	0.415525	1.26779	24	SPIRE2 ETS1 MAPK1 NOTCH4 NOTCH1 PIWIL2 EGFR PIWIL3 ETV6 MAPK3 NOTCH3 SOS2 CPEB1 SOS1 ETS2 ETV7 GRB2 MAP2K1 NOTCH2
KEGG_TIGHT_JUNCTION	0.136486	0.327946	0.0362939	0.316876	1.14688	125	PPP2R2B CLDN8 CLDN17 PRKCA PPP2R2C GNAI2 HRAS CTNNA2 ACTN2 CLDN14 PRKCZ CTTN TJP2 PARD3 CLDN22 LLGL2 PRKCE CLDN7 CLDN4 CTNNA3 MYH13 MAGI2 RAB3B F11R PRKCQ CLDN18 RRAS2 GNAI3 RAB13 AKT3 MYH14 AMOTL1 PRKCG MYH6 CLDN5 EPB41L2 SRC CTNNA1 CSNK2B ACTB EXOC4 EPB41L3 AKT1 CLDN15 CDC42 HCLS1 ACTN4 CSNK2A1 CLDN10 MAGI1 CLDN16 PRKCH CLDN6 MYH9 JAM2 CLDN11 TJP1 ACTN1 MYH10 CLDN1 CGN GNAI1 MYH11 RRAS ASH1L MY…
KEGG_MTOR_SIGNALING_PATHWAY	0.140656	0.333336	0.0356756	0.361602	1.20672	49	PIK3R1 VEGFC MTOR PIK3R5 MAPK1 PGF RPTOR RPS6KA2 TSC2 PIK3CD PIK3CA IGF1 AKT3 ULK1 STRADA PIK3CG AKT1 RPS6KA1 MAPK3 PRKAA2
KEGG_LONG_TERM_POTENTIATION	0.148285	0.342506	0.0345808	0.34322	1.17841	65	PPP1CA PRKCA GRIN1 MAPK1 HRAS RAF1 PLCB2 RPS6KA2 ADCY8 ITPR2 ADCY1 CHP2 CAMK2A CALM3 GRIA1 GRIN2B ITPR1 PRKCG GRIN2A GRM1 GRIN2D PRKACA RPS6KA1 MAPK3 GRIN2C GRM5 CREBBP CALML6 CALML5 GNAQ ITPR3 CALM1 CAMK4 CAMK2G PLCB3 MAP2K1 PPP3CB CALM2 CACNA1C PPP3CA PPP3R2 PLCB4 CAMK2B BRAF
KEGG_ADIPOCYTOKINE_SIGNALING_PATHWAY	0.148485	0.342506	0.0345534	0.345313	1.1823	63	CPT1A MTOR SLC2A1 CD36 PRKAG2 ACSL1 PRKAG3 TNFRSF1A PRKCQ TNF NFKB1 AKT3 SOCS3 ADIPOR1 CAMKK2 PCK2 RXRB AKT1 IRS1 TNFRSF1B PCK1 NFKBIE PRKAA2 POMC PPARGC1A ACSL5 RXRG LEP LEPR CPT1B PTPN11 NPY
KEGG_APOPTOSIS	0.155984	0.35507	0.0335636	0.331895	1.16018	80	PIK3R1 NTRK1 CAPN2 PIK3R5 PRKAR1B DFFA BCL2L1 CASP8 NGF IL1B PIK3CD TNFSF10 PIK3CA IRAK2 TNFRSF1A CFLAR CHP2 IL1R1 TNF BIRC2 NFKB1 AKT3 MAP3K14 PIK3CG FAS AKT1 PRKACA APAF1 RIPK1 PIK3R3 BCL2 PRKAR2A IL3 MYD88 ATM CAPN1 TNFRSF10D IRAK3 IL1RAP
KEGG_NEUROTROPHIN_SIGNALING_PATHWAY	0.174683	0.388226	0.0313626	0.312035	1.12671	120	PIK3R1 NTRK1 RAPGEF1 PIK3R5 MAPK1 ARHGDIA HRAS GAB1 SORT1 RAF1 TP73 NGF RPS6KA2 MAPK12 PIK3CD PIK3CA IRAK2 NTF3 CAMK2A RAC1 TRAF6 CALM3 NFKB1 AKT3 CSK YWHAE NTRK2 PIK3CG SH2B3 FRS2 BDNF MAPK13 CRKL AKT1 IRS1 NTRK3 CDC42 ARHGDIB YWHAG RPS6KA1 MAPK3 NFKBIE SHC1 NGFR SOS2 NTF4 ABL1 PIK3R3 CALML6 SOS1 CALML5 BCL2 PSEN1 PTPN11 MAP2K5 PRDM4 IRAK3 MAP3K3 SHC2 CALM1 TP53 CAMK4 MAPK10 CAMK2G GRB2 MAPKAPK2…
KEGG_PPAR_SIGNALING_PATHWAY	0.175082	0.388226	0.0313191	0.338326	1.16161	65	CPT1A LPL CD36 ACSL1 CPT2 CYP27A1 CYP8B1 UBC NR1H3 FABP1 CYP7A1 SORBS1 FABP4 ACOX3 ACAA1 PCK2 SCD5 RXRB ACOX2 PCK1 SLC27A6 FABP2 ACOX1 PLTP ACSL5 APOA1 RXRG APOA2 FABP7 CPT1B GK2 SLC27A5 RXRA APOC3 PPARG SCD UCP1 SLC27A1 ADIPOQ EHHADH HMGCS2 ME1 PPARA PLIN1
KEGG_ANTIGEN_PROCESSING_AND_PRESENTATION	0.177282	0.388226	0.0310826	0.338787	1.16155	64	PSME3 HSPA2 HLA-DRA HLA-DPA1 TAPBP HLA-DMA HLA-DMB HLA-B HLA-E HLA-F HLA-DPB1 HLA-DOB IFNA8 HSP90AB1 HLA-DRB1 HLA-A CREB1 LGMN CD8B HLA-G HLA-C TAP2 HLA-DOA KIR2DL4 CTSS KLRD1
KEGG_GLYCOSAMINOGLYCAN_BIOSYNTHESIS_HEPARAN_SULFATE	0.194299	0.420171	0.0295151	0.391833	1.20295	25	EXT1 B3GAT1 EXTL3 XYLT2 HS3ST5 EXTL1 B3GAT2 B4GALT7 XYLT1 HS3ST3B1 HS6ST3 NDST2 NDST3
KEGG_TGF_BETA_SIGNALING_PATHWAY	0.20018	0.427545	0.0288406	0.321492	1.13007	85	PITX2 TGFB3 INHBA LTBP1 ACVRL1 THBS2 MAPK1 TGFBR2 BMP5 INHBB SMAD7 BMPR1B SMAD6 SMURF2 CUL1 DCN BMP6 TFDP1 TNF ZFYVE9 SP1 GDF6 SMAD3 BMP7 LEFTY2 MAPK3 BMP8A SMURF1 CREBBP THBS3 ACVR2B TGFB2 BMP4 ACVR1 THBS4 CHRD BMPR2 COMP BMPR1A ROCK2 E2F4 ACVR1C GDF7 ID1 GDF5 ID3 NODAL SMAD2 LEFTY1
KEGG_COLORECTAL_CANCER	0.208879	0.440684	0.0280795	0.334459	1.14089	61	PIK3R1 TCF7L2 TGFB3 PIK3R5 MAPK1 APC2 TGFBR2 RAF1 RALGDS PIK3CD PIK3CA LEF1 RAC1 AKT3 TCF7L1 SMAD3 PIK3CG AKT1 MSH3 AXIN2 MAPK3 DCC BIRC5 RAC2 PIK3R3 BCL2 TGFB2 AXIN1 MLH1 TP53 MAPK10 MAP2K1 MAPK8 APPL1 MSH6 SMAD2 TGFB1 APC GSK3B BRAF CCND1 PIK3R2
KEGG_INSULIN_SIGNALING_PATHWAY	0.214079	0.446212	0.027645	0.303934	1.10264	130	PIK3R1 PPP1CA RAPGEF1 MTOR PIK3R5 INPP5D PRKAR1B MAPK1 HRAS PTPRF PRKAG2 PRKCZ PPP1R3C RAF1 RPTOR GYS2 FLOT1 TSC2 PDE3B PIK3CD PIK3CA PRKAG3 INSR SORBS1 CALM3 AKT3 SOCS3 HK2 PYGM PIK3CG PCK2 ACACA CRKL HK1 AKT1 IRS1 PRKACA SREBF1 PCK1 MAPK3 PRKAA2 CBLB SHC1 SOS2 MKNK2 PPARGC1A PIK3R3 GCK FASN CALML6 SOS1 CALML5 PRKAR2A PHKB SOCS2 PKLR SOCS1 PPP1R3B CBLC PDE3A INPP5K SHC2 PYGL HK3 CALM1 MAPK10 GRB…
KEGG_LINOLEIC_ACID_METABOLISM	0.222245	0.457718	0.0270903	0.378831	1.1752	27	AKR1B10 JMJD7-PLA2G4B CYP2E1 PLA2G4A PLA2G6 PLA2G2E PLA2G5 PLA2G2F PLA2G1B CYP1A2 CYP2C8 PLA2G2C CYP3A43 PLA2G12B
KEGG_TASTE_TRANSDUCTION	0.228414	0.46489	0.0265284	0.344797	1.14234	46	PDE1A CACNA1B GRM4 TRPM5 SCNN1A PLCB2 SCNN1G ADCY8 TAS1R3 GNAS CACNA1A TAS1R2 GNB1 PRKACA GNAT3 ADCY4 TAS2R40 TAS2R38 TAS2R60 ITPR3 ADCY6
KEGG_GLYCOSAMINOGLYCAN_DEGRADATION	0.231753	0.466201	0.0265284	0.397997	1.17804	20	HPSE2 HEXA IDUA HYAL1 NAGLU HYAL2 HS3ST3B1 ARSB GALNS HS3ST3A1 SGSH
KEGG_CARDIAC_MUSCLE_CONTRACTION	0.244876	0.481974	0.0253364	0.32431	1.1168	67	CACNA2D1 RYR2 TPM3 SLC9A1 COX6A2 SLC8A1 CACNA2D3 CACNG6 CACNB1 CACNB2 MYL3 COX7B2 MYH6 CACNA2D4 CACNG3 TNNI3 COX4I2 COX6C CACNG1 TPM4 CACNG7 ATP1A1 ATP1A4 CACNG2 CACNA1D ATP1A2 TPM1 CACNA1S CACNB4 FXYD2 CACNG5
KEGG_GLYCOSPHINGOLIPID_BIOSYNTHESIS_GANGLIO_SERIES	0.245166	0.481974	0.0258825	0.420471	1.17889	15	ST3GAL5 ST6GALNAC6 HEXA SLC33A1 B3GALT4 ST3GAL1 ST8SIA1
KEGG_GLYCEROPHOSPHOLIPID_METABOLISM	0.259174	0.496099	0.0243931	0.321884	1.10844	67	PGS1 JMJD7-PLA2G4B CHAT AGPAT2 PLA2G4A PLD1 PTDSS2 PCYT1A PEMT DGKG DGKB AGPAT4 DGKI AGPAT3 GPD1L PLA2G6 AGPAT1 LPCAT1 PLA2G2E PLA2G5 PLA2G2F PLA2G1B GPD2 MBOAT2 DGKZ CDS1 LPCAT2 MBOAT7 PLA2G2C DGKD PTDSS1 MBOAT1
KEGG_ALZHEIMERS_DISEASE	0.259574	0.496099	0.0243678	0.297241	1.08257	138	NDUFS6 LPL MAPT NDUFC1 CAPN2 EIF2AK3 GRIN1 ATP2A3 MAPK1 NDUFA4L2 ERN1 CASP8 PLCB2 APBB1 NDUFV1 IL1B COX6A2 CDK5 ITPR2 TNFRSF1A CHP2 TNF COX7B2 CALM3 GRIN2B ITPR1 NDUFA10 GRIN2A GRIN2D FAS MAPK3 COX4I2 GRIN2C APAF1 COX6C RYR3 LRP1 CALML6 NDUFS2 CALML5 NDUFB8 NOS1 PSEN1 ATF6 BACE1 GNAQ NDUFA7 CACNA1D ADAM17 CAPN1 ITPR3 CACNA1S
KEGG_BIOSYNTHESIS_OF_UNSATURATED_FATTY_ACIDS	0.260954	0.496099	0.0245917	0.394101	1.15566	19	ACOT7 HSD17B12 ACOX3 TECR ACAA1 SCD5 ACOX1 ELOVL5 HADHA ELOVL6 SCD
KEGG_MATURITY_ONSET_DIABETES_OF_THE_YOUNG	0.264102	0.496626	0.024204	0.373121	1.14551	25	HHEX FOXA2 PAX6 HNF1B NR5A2 IAPP PAX4 MNX1 ONECUT1 HNF1A GCK HES1 PKLR HNF4A INS MAFA NEUROD1
KEGG_VIBRIO_CHOLERAE_INFECTION	0.272782	0.499433	0.0235639	0.333001	1.11329	50	PRKCA TJP2 KCNQ1 MUC2 CFTR GNAS ADCY9 PRKCG ATP6V1B1 ATP6V1G2 ACTB ATP6V0A4 PRKACA ATP6V0C ATP6V0D1 ADCY3 ATP6V1G3 TCIRG1 KDELR1 ATP6V0D2 KDELR2 ATP6V1A TJP1 ATP6V0A2 SLC12A2 ATP6V1C1 ARF1 PLCG1 ATP6V1C2 ATP6V0E1 ATP6V1B2 SEC61A1 ATP6V1G1 PLCG2 ATP6V0A1 ATP6V1D
KEGG_EPITHELIAL_CELL_SIGNALING_IN_HELICOBACTER_PYLORI_INFECTION	0.274173	0.499433	0.0234751	0.321165	1.10269	65	LYN MAPK12 PTPRZ1 F11R RAC1 EGFR NFKB1 MAP3K14 CSK ATP6V1B1 SRC ATP6V1G2 PAK1 MAPK13 CCL5 ATP6V0A4 CXCR1 CDC42 ATP6V0C ATP6V0D1 CXCL1 ATP6V1G3 TCIRG1 ATP6V0D2 ATP6V1A NOD1 JAM2 PTPN11 TJP1 ADAM17 MAP2K4 ADAM10 ATP6V0A2 ATP6V1C1 CXCR2 MAPK10 MAPK8 GIT1 PLCG1 ATP6V1C2 ATP6V0E1 ATP6V1B2 JAM3 ATP6V1G1 PLCG2 ATP6V0A1 ATP6V1D
KEGG_PANTOTHENATE_AND_COA_BIOSYNTHESIS	0.274255	0.499433	0.0239685	0.405672	1.15076	16	BCAT1 PANK4 ENPP3 PANK1 VNN2 COASY DPYS VNN1 PANK3 BCAT2 PPCDC UPB1 DPYD
KEGG_NITROGEN_METABOLISM	0.27873	0.502295	0.0234398	0.382202	1.14012	21	CA14 AMT CA6 GLS2 HAL CA1 CA8 CPS1 CA3 CA12 CA13
KEGG_RENIN_ANGIOTENSIN_SYSTEM	0.291904	0.520612	0.0230064	0.405773	1.13768	15	NLN ANPEP ENPEP AGTR1 LNPEP CTSG MAS1 REN AGT CTSA ACE MME
KEGG_ALPHA_LINOLENIC_ACID_METABOLISM	0.29809	0.52622	0.0224785	0.388873	1.12905	18	JMJD7-PLA2G4B PLA2G4A ACOX3 PLA2G6 PLA2G2E PLA2G5 PLA2G2F PLA2G1B ACOX1 PLA2G2C PLA2G12B
KEGG_THYROID_CANCER	0.302592	0.528772	0.0219776	0.355359	1.11462	29	TCF7L2 NTRK1 MAPK1 HRAS TPM3 PAX8 LEF1 TCF7L1 RXRB MAPK3 RXRG RET RXRA NCOA4 PPARG TP53 MAP2K1 TFG
KEGG_CYTOSOLIC_DNA_SENSING_PATHWAY	0.308385	0.533506	0.0216174	0.337332	1.10083	40	POLR3D IL18 IL1B CASP1 POLR3GL IFNA8 ZBP1 NFKB1 IL6 TBK1 IRF7 CCL5 POLR3A RIPK3 POLR1C RIPK1 ADAR IFNA14
KEGG_STEROID_HORMONE_BIOSYNTHESIS	0.324462	0.555762	0.0208273	0.329924	1.08842	44	UGT1A10 CYP11A1 HSD17B12 HSD17B8 SULT2B1 HSD17B3 HSD17B2 SRD5A2 CYP7A1 CYP11B2 UGT2A1 AKR1C1 HSD11B1 UGT1A5 UGT1A6 CYP19A1 SULT1E1 CYP3A43 UGT1A8 CYP7B1 CYP17A1 CYP11B1 COMT
KEGG_NICOTINATE_AND_NICOTINAMIDE_METABOLISM	0.328745	0.557577	0.0208036	0.365932	1.10101	22	NT5C2 NT5E AOX1 CD38 NMNAT3 ENPP3 NMNAT2 BST1
KEGG_INOSITOL_PHOSPHATE_METABOLISM	0.359136	0.602449	0.0192759	0.316925	1.06617	53	IPMK PLCZ1 INPP5B ITPKB PIP5K1C PIK3C2G ITPKA PLCB2 PIK3CD PIK3CA INPP4B PIP4K2A INPP5A PLCD3 PIK3CG IMPA2 PLCE1 PLCD4 MIOX SYNJ2 INPP4A INPP5E ITPK1 PLCD1 INPP5J INPP5K
KEGG_FRUCTOSE_AND_MANNOSE_METABOLISM	0.362166	0.602449	0.0192174	0.342493	1.07426	29	GMPPA AKR1B10 PFKFB2 PFKP GMDS ALDOC HK2 MTMR6 HK1 PFKFB3 PFKL PMM2 PMM1
KEGG_GLYCOSPHINGOLIPID_BIOSYNTHESIS_LACTO_AND_NEOLACTO_SERIES	0.368006	0.606334	0.0190559	0.354737	1.07573	23	B3GALT1 B4GALT4 GCNT2 FUT3 ST3GAL3 FUT9 ST8SIA1 B4GALT1 FUT6 B4GALT2
KEGG_JAK_STAT_SIGNALING_PATHWAY	0.381662	0.622053	0.0183639	0.286223	1.03652	126	PIK3R1 STAT4 PIK3R5 EPOR BCL2L1 IL12RB2 IL21R CSF2 IL12B IL2RB JAK3 IL22RA2 CSF3R IL19 PIK3CD IL5RA PTPN6 TPO PIK3CA CCND3 IFNA8 CISH STAM IL2 IL7 JAK1 IL12A IL6 AKT3 SOCS3 OSMR IL10 PIK3CG AKT1 SPRY2 CBLB PIAS4 SOS2 GHR PRLR IL15RA PIK3R3 LEP CREBBP LEPR SOS1 CNTFR IFNA14 PTPN11 IL3 IL22 SOCS2 STAT6 IL20RA LIF IL15 PIAS1 IL24 SOCS1 IL12RB1 PRL CBLC SPRED1 IL4R IL6R CCND2
KEGG_PURINE_METABOLISM	0.386861	0.622053	0.0181632	0.283281	1.03304	141	GMPR NT5C2 PDE1C PDE1A ENTPD5 PDE2A POLR3D ADCY2 NME2 NT5E FHIT DCK PDE7B PDE4D PAPSS1 ADCY8 ALLC PDE3B POLR3GL PDE4B RRM2B PDE6B ADCY1 POLD3 ENPP3 GUCY2D PDE11A ADCY9 POLR2I ENTPD8 PDE5A XDH PDE9A POLR1A AK5 ITPA POLR3A PDE8B POLR1C POLR2G PDE6A ADCY3 ENTPD2 GUK1 AMPD2 PDE8A GUCY2C NPR1 ADCY5 DGUOK NME7 ADCY4 POLR1B PKLR PDE1B POLR2J PRIM2 POLR2D PDE4C ADCY6 PDE3A POLR3G PDE10A POLD2 IMPDH1 PDE6…
KEGG_HISTIDINE_METABOLISM	0.388334	0.622053	0.0182439	0.347669	1.06076	24	HNMT ALDH3A1 AMDHD1 HAL ALDH3B1 ASPA CNDP1 ALDH1A3 UROC1 ALDH7A1 HEMK1 HDC TRMT11 DDC ALDH3B2
KEGG_PATHOGENIC_ESCHERICHIA_COLI_INFECTION	0.39784	0.631434	0.0177527	0.311833	1.04699	52	TLR4 EZR TUBB TUBAL3 PRKCA NCK1 NCL CTTN FYN ARHGEF2 ITGB1 TUBB6 ACTB CDC42 HCLS1 TUBA3C ARPC1B ABL1 NCK2
KEGG_SELENOAMINO_ACID_METABOLISM	0.418905	0.658824	0.017138	0.343157	1.04061	23	MAT1A MAT2B CBS PAPSS1 SEPHS2 AHCYL2 AHCY HEMK1 SCLY TRMT11 PAPSS2 AHCYL1 MARS2 GGT6 GGT7 GGT5 LCMT1
KEGG_TRYPTOPHAN_METABOLISM	0.458517	0.710657	0.0157088	0.317396	1.01899	35	AFMID TPH2 TPH1 ACAT2 AOX1 IDO2 KYNU AANAT HADH CYP1A2 HADHA ALDH7A1 KMO INMT TDO2 DDC GCDH EHHADH CAT AADAT HAAO IL4I1 WARS2 ALDH9A1 CYP1B1
KEGG_PORPHYRIN_AND_CHLOROPHYLL_METABOLISM	0.460078	0.710657	0.015693	0.322638	1.01644	30	UGT1A10 HMOX2 BLVRB HMOX1 COX10 BLVRA UGT2A1 UGT1A5 UGT1A6 CP
KEGG_PHENYLALANINE_METABOLISM	0.4772	0.727656	0.015586	0.357561	1.00251	15	ALDH3A1 PRDX6 ALDH3B1 ALDH1A3 AOC3 AOC2 GOT2 DDC ALDH3B2 IL4I1
KEGG_VASOPRESSIN_REGULATED_WATER_REABSORPTION	0.482338	0.727656	0.0149579	0.307183	1.00547	41	ARHGDIA DCTN2 CREB5 AQP2 CREB3L3 GNAS ADCY9 AQP4 CREB1 CREB3L1 RAB5C ARHGDIB PRKACA ADCY3 CREB3L2 DYNLL1 DYNC1I1 ADCY6 DYNC1LI2 AVP DYNC1H1
KEGG_GALACTOSE_METABOLISM	0.483702	0.727656	0.015039	0.328097	1.00104	24	GANC PFKP HK2 GALK2 HK1 B4GALT1 PFKL B4GALT2 GCK PGM1 UGP2 HK3 LCT GALK1 PGM2 GAA MGAM
KEGG_OOCYTE_MEIOSIS	0.488151	0.728019	0.0147734	0.280398	1.00202	105	PPP1CA REC8 MAPK1 PLCZ1 FBXO5 ADCY2 MAD2L2 FBXW11 RPS6KA2 PPP2R5A ADCY8 MAPK12 ITPR2 CUL1 PPP2R5C IGF1R ADCY1 CHP2 CAMK2A ADCY9 IGF1 CALM3 ITPR1 ANAPC13 YWHAE YWHAG PRKACA RPS6KA1 MAPK3 ADCY3 BTRC AURKA CPEB1 SPDYC CALML6 ADCY5 CALML5 SMC1B CDC23 ADCY4
KEGG_PROXIMAL_TUBULE_BICARBONATE_RECLAMATION	0.532407	0.787234	0.0137273	0.325483	0.970928	21	AQP1 GLS2 SLC4A4 PCK2 SLC38A3 PCK1 ATP1A1 SLC9A3 ATP1A4 ATP1A2 FXYD2
KEGG_CYSTEINE_AND_METHIONINE_METABOLISM	0.549128	0.805077	0.0131121	0.303903	0.969156	33	BHMT DNMT3B MAT1A MAT2B CBS DNMT3A AHCYL2 AHCY LDHAL6A DNMT1 GOT2 LDHC
KEGG_AMINO_SUGAR_AND_NUCLEOTIDE_SUGAR_METABOLISM	0.564038	0.808556	0.0126941	0.295299	0.963661	40	GMPPA GFPT1 HEXA CYB5R3 GMDS GFPT2 HK2 GALK2 AMDHD2 GNPNAT1 HK1 NANS GCK PMM2 PMM1 CHIA PGM1 NPL UGP2
KEGG_RIBOSOME	0.564944	0.808556	0.0126606	0.278727	0.971657	77	RPS2 RPL27A RPL8 RPL3 RPS24 RPLP2 RPL23A RPL31 RPL4 RPS15 RPSA RPL10L RPS18 RPS3 RPS12
KEGG_STARCH_AND_SUCROSE_METABOLISM	0.565522	0.808556	0.0126631	0.296918	0.962756	38	UGT1A10 GANC GYS2 ENPP3 GBE1 GBA3 HK2 PYGM HK1 UGT2A1 UGT1A5 UGT1A6 GCK TREH PGM1 UGT1A8 UGP2 PYGL HK3 PGM2 GAA MGAM AGL UGT2B7 UXS1 G6PC2 AMY2B PYGB UGDH
KEGG_FATTY_ACID_METABOLISM	0.576734	0.817828	0.012377	0.295061	0.956737	38	CPT1A ACSL1 ACAT2 CPT2 ACADS ACOX3 HADH ACAA1 ACOX1 ACSL5 ADH4 HADHA ALDH7A1 CPT1B
KEGG_OTHER_GLYCAN_DEGRADATION	0.627281	0.875158	0.0115761	0.318497	0.903476	16	AGA NEU1 HEXA NEU4 NEU2 ENGASE
KEGG_LYSINE_DEGRADATION	0.648773	0.875595	0.0106394	0.283803	0.917317	37	PIPOX EHMT2 BBOX1 PLOD1 ACAT2 SETMAR DOT1L AASDH HADH SETDB2 AASS HADHA ALDH7A1 DLST PLOD2 SETD7 ASH1L GCDH EHMT1 EHHADH SETDB1 AADAT
KEGG_ETHER_LIPID_METABOLISM	0.648985	0.875595	0.0106814	0.289382	0.907672	29	JMJD7-PLA2G4B PLA2G4A PLD1 PLA2G6 LPCAT1 PLA2G2E PLA2G5 PLA2G2F PLA2G1B LPCAT2 PLA2G2C PLA2G12B AGPS ENPP6 PLD2 ENPP2 PAFAH1B1 PLA2G2D PLA2G3 PLA2G4E PLA2G10 CHPT1 PLA2G7
KEGG_BASAL_TRANSCRIPTION_FACTORS	0.64987	0.875595	0.0106487	0.288282	0.912116	31	TBPL2 TBPL1 GTF2H3 GTF2H4 TAF4 TAF10 GTF2A1L GTF2E2 GTF2IRD1 GTF2H1 STON1 GTF2F2 GTF2A2 GTF2B TAF2 TAF12
KEGG_ASCORBATE_AND_ALDARATE_METABOLISM	0.652535	0.875595	0.010923	0.310194	0.891155	17	UGT1A10 UGT2A1 UGT1A5 UGT1A6 MIOX ALDH7A1 UGT1A8
KEGG_GLYCOLYSIS_GLUCONEOGENESIS	0.6529	0.875595	0.0105208	0.274009	0.928	57	PGAM1 ENO1 PFKP ACSS1 ALDH3A1 GALM ALDOC HK2 ALDH3B1 PCK2 PDHA2 LDHAL6A HK1 ALDH1A3 PCK1 ADH4 PFKL ALDH7A1 GCK LDHC PGM1 PKLR PDHB
KEGG_PENTOSE_AND_GLUCURONATE_INTERCONVERSIONS	0.670776	0.892649	0.0103957	0.301378	0.883757	19	UGT1A10 CRYL1 UGT2A1 UGT1A5 UGT1A6 UGT1A8 UGP2
KEGG_BUTANOATE_METABOLISM	0.699558	0.910695	0.00951609	0.27806	0.879773	31	AKR1B10 ACAT2 GAD2 ACADS BDH1 HADH OXCT1 PDHA2 GAD1 HADHA ALDH7A1 AACS PDHB EHHADH HMGCS2 ACSM4 ACSM1 ACSM3
KEGG_DRUG_METABOLISM_CYTOCHROME_P450	0.70013	0.910695	0.00944183	0.267589	0.90479	56	MGST1 UGT1A10 CYP2E1 AOX1 ALDH3A1 GSTO1 ALDH3B1 UGT2A1 ALDH1A3 GSTM4 UGT1A5 CYP1A2 UGT1A6 CYP2C8 ADH4 GSTT1 FMO3 GSTA3 CYP3A43 UGT1A8
KEGG_PRIMARY_IMMUNODEFICIENCY	0.72375	0.934394	0.00897617	0.273289	0.864678	31	BLNK PTPRC JAK3 ZAP70 CD19 CD40 CD8B LCK TAP2 IGLL1 ICOS AIRE CD8A RFX5 TAP1 CIITA CD79A IL7R RAG2 RFXAP
KEGG_RETINOL_METABOLISM	0.730592	0.93624	0.00876898	0.264702	0.883353	49	UGT1A10 RPE65 ALDH1A2 DHRS4 DHRS3 RETSAT CYP26B1 RDH16 UGT2A1 UGT1A5 CYP1A2 DHRS9 UGT1A6 CYP2C8 ADH4 CYP3A43 UGT1A8 RDH5 RDH12
KEGG_GLYCINE_SERINE_AND_THREONINE_METABOLISM	0.745096	0.945355	0.00853772	0.270773	0.844817	28	BHMT PIPOX AMT CBS AGXT SARDH GLDC AOC3 AOC2
KEGG_HUNTINGTONS_DISEASE	0.753625	0.945355	0.00824896	0.249908	0.915983	152	NDUFS6 BBC3 TBPL2 RCOR1 NDUFC1 GRIN1 TBPL1 DCTN2 REST DLG4 CREB5 NDUFA4L2 CASP8 VDAC1 PLCB2 NDUFV1 COX6A2 CREB3L3 COX7B2 POLR2I GRIN2B CREB1 SP1 CREB3L1 ITPR1 AP2A2 NDUFA10 TAF4 DNAH1 DNAH2 BDNF HAP1 HTT POLR2G COX4I2 APAF1 GRM5 COX6C PPARGC1A CREBBP NDUFS2 AP2M1 NRF1 NDUFB8 DNAI2 GNAQ NDUFA7 CREB3L2 POLR2J HIP1 POLR2D AP2S1 PPARG TP53 SLC25A31 UCP1 PLCB3 DNAH3
KEGG_SNARE_INTERACTIONS_IN_VESICULAR_TRANSPORT	0.755509	0.945355	0.00823563	0.26464	0.852579	36	STX2 VAMP5 USE1 STX18 STX11 VTI1A VAMP8 STX1B STX1A STX12 STX5 GOSR2 STX19 STX7 TSNARE1 VAMP1 STX8 SNAP23 SNAP47 VAMP3
KEGG_N_GLYCAN_BIOSYNTHESIS	0.761833	0.945355	0.00808011	0.259417	0.857416	45	DDOST MAN1C1 MAN1A1 ALG14 DAD1 ALG12 MGAT5B MGAT4A B4GALT1 ALG3 RPN1 ST6GAL1 MAN1A2 B4GALT2 MGAT1 RFT1 MGAT3 TUSC3
KEGG_PROTEASOME	0.767861	0.945355	0.00794447	0.258571	0.851038	43	PSME3 PSMA8 PSMF1 PSMA1 PSMA4 PSMD8 PSMB9 PSMD6 PSMB8 PSMB6 PSMB5 PSMB7 PSME4 PSMB2 PSMD14 PSMD7
KEGG_TYROSINE_METABOLISM	0.777666	0.947439	0.00774182	0.260316	0.841401	37	DCT TYRP1 AOX1 ALDH3A1 TPO TH ALDH3B1 ALDH1A3 AOC3 ADH4 AOC2 GOT2 HEMK1 TRMT11 COMT DDC ALDH3B2 IL4I1 FAH HGD ADH7 LCMT1 GSTZ1 HPD DBH
KEGG_GLYOXYLATE_AND_DICARBOXYLATE_METABOLISM	0.816167	0.979118	0.00740419	0.268607	0.761956	16	AFMID MTHFD1L PGP MTHFD2L GLYCTK MDH2 ACO2 ACO1 MDH1 CS GRHPR HAO1 MTHFD1
KEGG_CITRATE_CYCLE_TCA_CYCLE	0.819133	0.979118	0.0068914	0.254227	0.793192	28	PC PCK2 PDHA2 PCK1 SUCLG2 DLST PDHB SUCLG1 SDHB MDH2 ACO2 IDH3A OGDH ACO1 MDH1 CS IDH3B IDH2 OGDHL SDHC ACLY
KEGG_REGULATION_OF_AUTOPHAGY	0.820648	0.979118	0.00697101	0.258229	0.776958	22	ATG4B IFNA8 ULK1 ATG4D PRKAA2 ATG7 IFNA14 PIK3R4
KEGG_BETA_ALANINE_METABOLISM	0.833147	0.987223	0.00672918	0.255359	0.761746	21	GAD2 CNDP1 AOC3 GAD1 HADHA AOC2 ALDH7A1 DPYS EHHADH UPB1 DPYD HIBCH ALDH9A1
KEGG_LYSOSOME	0.852415	0.994402	0.00600306	0.237997	0.85612	114	AGA LAPTM5 SORT1 NEU1 ARSA NAPSA HEXA IDUA CD68 HYAL1 AP3B1 AP4M1 ABCA2 GGA1 NAGLU LGMN SLC11A2 IGF2R ATP6V0A4 ARSB ATP6V0C ATP6V0D1 CTSZ SCARB2 CTSS AP1S3 GGA3 LAMP1 AP3D1 ARSG PPT2 CTNS TCIRG1 SLC11A1 ATP6V0D2 GALNS AP1M1 AP3B2 CD63 GNPTAB CTSK SLC17A5 SGSH DNASE2 ATP6V0A2 CTSG AP3M1 LIPA PSAPL1 TPP1 AP1G1 LAPTM4B AP1M2 MANBA CTSA GAA PPT1 GNPTG CTSC CLTC SUMF1 CTSO AP1B1 AP3S1 ATP6V0A1 NPC2 AP…
KEGG_DRUG_METABOLISM_OTHER_ENZYMES	0.864105	0.994402	0.00573813	0.238001	0.774163	39	UGT1A10 UPP2 XDH UCK2 UGT2A1 ITPA UGT1A5 UGT1A6 UCKL1 CYP3A43 UGT1A8 TK1 IMPDH1 DPYS UPP1 CDA UPB1 DPYD CYP3A7
KEGG_RNA_POLYMERASE	0.867244	0.994402	0.0057988	0.240388	0.742161	26	POLR3D POLR3GL POLR2I POLR1A POLR3A POLR1C POLR2G POLR1B POLR2J POLR2D POLR3G POLR2A
KEGG_METABOLISM_OF_XENOBIOTICS_BY_CYTOCHROME_P450	0.8735	0.994402	0.00549239	0.234163	0.793051	57	MGST1 UGT1A10 CYP2E1 ALDH3A1 GSTO1 ALDH3B1 UGT2A1 ALDH1A3 AKR1C1 GSTM4 UGT1A5 CYP1A2 UGT1A6 CYP2C8 ADH4 GSTT1 GSTA3 CYP3A43 UGT1A8
KEGG_PRIMARY_BILE_ACID_BIOSYNTHESIS	0.874008	0.994402	0.00611713	0.249294	0.707171	16	CYP27A1 CYP8B1 CYP7A1 ACOX2 SLC27A5 CYP7B1 CYP39A1 HSD3B7 SCP2 AKR1D1 CYP46A1 HSD17B4 AMACR
KEGG_AMINOACYL_TRNA_BIOSYNTHESIS	0.877733	0.994402	0.0056478	0.239742	0.721334	22	FARS2 CARS2 PSTK NARS2 VARS2 MTFMT LARS2 DARS2 MARS2 WARS2 FARSA
KEGG_PROPANOATE_METABOLISM	0.879442	0.994402	0.00542763	0.234796	0.742887	31	ACSS3 ACSS1 ACAT2 PCCA ACACA LDHAL6A HADHA ALDH7A1 LDHC SUCLG2 EHHADH SUCLG1 ACACB ACSS2 HIBCH LDHB ALDH9A1
KEGG_P53_SIGNALING_PATHWAY	0.891411	0.996	0.00503536	0.229372	0.786411	64	BBC3 STEAP3 CASP8 TP73 TSC2 CCND3 CDKN1A RRM2B CDK6 SERPINB5 IGF1 CD82 FAS SESN1 PMAIP1 APAF1 ZMAT3 RPRM
KEGG_UBIQUITIN_MEDIATED_PROTEOLYSIS	0.89521	0.996	0.00493597	0.23083	0.834239	122	BRCA1 UBE2I UBE2B NEDD4L FBXW11 UBE4A FBXO2 RHOBTB2 CUL7 SMURF2 PML CUL1 CUL3 BIRC2 TRAF6 MGRN1 SOCS3 BIRC6 ANAPC13 UBE2O STUB1 FZR1 UBE2QL1 UBE2D3 UBE2H UBE2R2 UBE2E2 CBLB PIAS4 BTRC AIRE HERC3 SMURF1 UBE2J2 NEDD4 FBXW7 UBE2U CDC23 PIAS1 SOCS1 UBE2L6 UBE2Q1 CBLC UBE2E3 HERC4 UBE2G1 UBE4B TRIP12 HERC2 UBE2E1 FBXW8 UBE3B UBA7 SIAH1 UBE2Q2 WWP2 RCHY1 CBL ANAPC2 UBE2Z VHL MAP3K1 HERC1 PIAS3 UBE3A CD…
KEGG_HOMOLOGOUS_RECOMBINATION	0.898404	0.996	0.00508463	0.230765	0.699784	23	XRCC3 POLD3 RAD54B MUS81 RPA3 TOP3B RPA2 POLD2 BLM RAD52 EME1
KEGG_PYRUVATE_METABOLISM	0.912168	0.996	0.00451741	0.221591	0.716234	37	ACSS1 ACAT2 PC PCK2 ACACA PDHA2 LDHAL6A ME3 PCK1 ALDH7A1 LDHC ACYP2 ACYP1 PKLR PDHB ME1 ACACB MDH2 ACSS2 GLO1 LDHB ALDH9A1
KEGG_RIG_I_LIKE_RECEPTOR_SIGNALING_PATHWAY	0.92557	0.996	0.00410486	0.217707	0.726523	49	CASP8 IL12B MAPK12 IFNA8 TNF IL12A TRAF6 NFKB1 TBK1 IRF7 TANK MAPK13 TBKBP1 RIPK1 IFNA14 SIKE1 CASP10 MAPK10 AZI2 MAPK8 CXCL10 NLRX1 FADD TRAF3 DHX58 MAP3K1 RNF125 RELA ISG15 TRADD IKBKB ATG5 IKBKE DDX58 IRF3 TRIM25 MAPK14 MAPK11 CYLD
KEGG_SPLICEOSOME	0.929607	0.996	0.00397	0.221918	0.793569	106	HSPA2 CCDC12 PPIL1 SF3B1 PRPF8 TRA2B DHX16 BUD31 AQR SNRNP27 HNRNPC DDX42 SF3A3 CTNNBL1 SNRPB2 SNRNP200 PUF60 SF3A2 LSM2 LSM4 DHX38 DDX5 SART1 U2AF1 TXNL4A MAGOH LSM3 HSPA1L U2AF2 BCAS2 PRPF18 TCERG1 RBM17 HSPA1B CHERP NCBP1 SNRPC USP39 EFTUD2 CWC15 CDC40 HSPA1A XAB2 SF3B2 LSM6 SNRNP70 SF3B3 SNRPG HNRNPU PPIE CDC5L PRPF6 LSM7 SNRPE
KEGG_BASE_EXCISION_REPAIR	0.9356	0.996	0.00387824	0.212374	0.674476	32	SMUG1 POLD3 PARP4 PARP1 MUTYH TDG NEIL3 NEIL2 POLD2 PARP3 NEIL1 LIG1 POLE MPG LIG3 FEN1 HMGB1 OGG1 UNG NTHL1 POLE4 POLE2 PCNA POLD1
KEGG_PENTOSE_PHOSPHATE_PATHWAY	0.942814	0.996	0.00391513	0.21105	0.635007	22	PFKP TKTL2 ALDOC TKT PGD PFKL PGM1 DERA PGM2 RPIA PRPS1L1 H6PD FBP1 RPE PFKM
KEGG_PARKINSONS_DISEASE	0.944406	0.996	0.00350035	0.215317	0.761825	92	NDUFS6 NDUFC1 SNCAIP GPR37 SLC18A1 SLC6A3 NDUFA4L2 VDAC1 NDUFV1 COX6A2 UCHL1 COX7B2 TH NDUFA10 COX4I2 APAF1 PINK1 COX6C UBE2J2 NDUFS2 NDUFB8
KEGG_PEROXISOME	0.955104	0.996	0.00312789	0.208417	0.724211	74	PIPOX NOS2 ACSL1 FAR2 DHRS4 ABCD3 DDO PEX12 ACOX3 ACAA1 XDH AGXT ACOX2 PEX10 ACOX1 ACSL5 PEX14 ECH1 AGPS MVK MPV17 PEX13 EHHADH CAT ACSL6 SCP2 SLC27A2 CRAT PECR PAOX CROT PEX3 PXMP2 PHYH ACSL3 DECR2 IDH2 DAO PEX11G PRDX1 HAO1 HSD17B4 EPHX2 PEX7 PRDX5 HACL1 HMGCL AMACR PXMP4 PEX16 MLYCD ABCD2 FAR1 PMVK
KEGG_ARACHIDONIC_ACID_METABOLISM	0.971503	0.996	0.00247089	0.195203	0.660033	56	ALOX5 JMJD7-PLA2G4B CYP2E1 PLA2G4A HPGDS GPX4 ALOX12 GPX7 PLA2G6 PLA2G2E PLA2G5 PLA2G2F PLA2G1B CYP2C8 TBXAS1 PLA2G2C CYP4F3 ALOX15B PLA2G12B GPX3 GPX5 PTGS2 PTGIS PTGES2 GGT6 CBR1 PLA2G2D GGT7 CYP2U1 PLA2G3 PLA2G4E GGT5 PLA2G10 PTGES ALOX12B LTC4S PTGDS AKR1C3 GPX6 CYP2C18 EPHX2
KEGG_GLUTATHIONE_METABOLISM	0.97929	0.996	0.00212823	0.185765	0.612839	44	GCLC MGST1 RRM2B GPX4 ANPEP GSTO1 GPX7 GSR GSTM4 OPLAH PGD GSTT1 GSTA3 GCLM GPX3 GPX5 GSTP1 GGT6 RRM2 GGT7 ODC1 MGST2 GGT5 GSTZ1 IDH2 RRM1 MGST3 GSTO2 GPX6 GSS GPX2 GSTM1
KEGG_TERPENOID_BACKBONE_BIOSYNTHESIS	0.97963	0.996	0.00340262	0.191433	0.536728	15	ACAT2 PDSS2 MVK HMGCS2 GGPS1 FDPS ACAT1 DHDDS MVD PDSS1 HMGCR PMVK HMGCS1
KEGG_ONE_CARBON_POOL_BY_FOLATE	0.979881	0.996	0.00314971	0.186496	0.535783	17	AMT MTHFD1L MTHFR MTHFD2L MTFMT ALDH1L1 ATIC MTHFS FTCD SHMT1 MTHFD1 MTR SHMT2 TYMS GART
KEGG_PYRIMIDINE_METABOLISM	0.983302	0.996	0.00188004	0.193233	0.682388	90	NT5C2 TXNRD1 ENTPD5 POLR3D DTYMK NME2 NT5E DCK UPP2 POLR3GL RRM2B POLD3 TXNRD2 POLR2I ENTPD8 UCK2 POLR1A CAD ITPA POLR3A POLR1C POLR2G UCKL1 NME7 POLR1B POLR2J TK1 PRIM2 POLR2D DHODH POLR3G POLD2 DPYS PNPT1 POLR2A UPP1 CMPK1 CDA UPB1 DPYD
KEGG_ARGININE_AND_PROLINE_METABOLISM	0.985992	0.996	0.00176209	0.177507	0.584231	43	NOS2 CKM ALDH4A1 PYCR1 NOS3 GLS2 P4HA3 OAT CPS1 GOT2 ALDH7A1 NOS1 ASS1 GATM PYCR2 ARG1 ALDH9A1 ODC1 GLUL P4HA1 GLS CKB AGMAT ACY1 DAO ALDH18A1 ASL P4HA2 NAGS AMD1 GAMT PRODH2 CKMT1B ALDH1B1 GLUD1 LAP3 PRODH
KEGG_RNA_DEGRADATION	0.986699	0.996	0.00168761	0.179905	0.605218	53	ENO1 DCP1B PARN SKIV2L EDC3 CNOT1 DDX6 PATL1 DCPS LSM2 LSM4 EXOSC2 CNOT10 LSM3 EXOSC10 CNOT8 PNPT1 CNOT2
KEGG_OXIDATIVE_PHOSPHORYLATION	0.990301	0.996	0.00142776	0.187279	0.664673	96	NDUFS6 NDUFC1 NDUFA4L2 LHPP NDUFV1 COX6A2 COX10 COX7B2 ATP6V1B1 NDUFA10 ATP6V1G2 ATP6V0A4 ATP6V0C ATP6V0D1 COX4I2 COX6C PPA2 ATP6V1G3 TCIRG1 ATP6V0D2 NDUFS2 ATP6V1A NDUFB8
KEGG_VALINE_LEUCINE_AND_ISOLEUCINE_DEGRADATION	0.992395	0.996	0.00132777	0.162806	0.532895	41	ACAT2 BCAT1 AOX1 ACADS HADH ACAA1 OXCT1 PCCA HADHA ALDH7A1 BCKDHB EHHADH HMGCS2 BCAT2 IL4I1 HIBCH ACAD8 ALDH9A1 BCKDHA ACAT1 IVD PCCB HIBADH ACADM DBT HMGCL ABAT MCCC1 HMGCS1 ALDH1B1 ACAA2
KEGG_CELL_CYCLE	0.996	0.996	0.000914225	0.180969	0.650977	114	E2F2 CDC14A TGFB3 CCNA1 MAD2L2 MAD1L1 CDKN2D CCND3 CDKN1A CUL1 CDK6 TFDP1 RAD21 ANAPC13 YWHAE SMAD3 FZR1 YWHAG RB1 ABL1 CDKN1C CREBBP MCM3 SMC1B PRKDC CDC23 TGFB2 BUB3 SFN ATM CDC25B ZBTB17 CDK2 CCND2 TP53 E2F4 TFDP2 SMAD2 WEE1 ANAPC2 TGFB1 BUB1B SMC3 CDC25C GSK3B MCM2 CDK4 CCND1 CDC20 CDC14B YWHAQ STAG1 MCM5 CDC25A GADD45B CCNH PTTG1 E2F3 CDC27 ANAPC5 GADD45G YWHAH MCM7 YWHAZ WEE2 ANAPC10 CDC16 …

## Sheet: negative enriched KEGG gene set
pathway	pval	padj	log2err	ES	NES	size	leadingEdge
KEGG_DNA_REPLICATION	0.0344962	0.124692	0.321776	-0.25061	-1.38423	34	POLE3 MCM4 PRIM1 RNASEH2C RFC5 DNA2 RFC2 POLD4 SSBP1 RNASEH2A RFC4 POLD1 PCNA MCM6 POLE2 POLE4 RNASEH2B RPA1 RNASEH1 MCM7 FEN1 POLE MCM5 LIG1 POLA2 MCM2 RFC3 RFC1 POLD2 RPA2 PRIM2 RPA3 MCM3
KEGG_GLYCOSYLPHOSPHATIDYLINOSITOL_GPI_ANCHOR_BIOSYNTHESIS	0.612903	0.862051	0.191388	-0.194437	-0.939833	24	PIGF PIGY PIGO PIGP GPAA1 PIGX PIGC PIGK PIGH PGAP1 PIGW PIGU PIGB PIGQ GPLD1 DPM2 PIGN PIGG PIGL PIGM PIGT PIGS PIGV PIGZ
KEGG_PROTEIN_EXPORT	0.695364	0.910695	0.140389	-0.189254	-0.864385	20	SPCS1 SRP14 SRP54 SRP72 SEC11A SPCS3 SEC63 SEC61A2 SEC61G SPCS2 OXA1L SRPRB SEC61A1 IMMP1L SRP68 SEC11C HSPA5 SRP9 SRP19 IMMP2L
KEGG_MISMATCH_REPAIR	0.770492	0.945355	0.1485	-0.179576	-0.840089	22	RFC5 RFC2 POLD4 SSBP1 EXO1 MSH2 RFC4 POLD1 PCNA RPA1 MLH3 PMS2 LIG1 RFC3 MSH6 RFC1 POLD2 MLH1 RPA2 RPA3
