# Supplementary material for: Genome-wide methylation profiling differentiates benign from aggressive and metastatic pituitary neuroendocrine tumors
Source: Acta Neuropathol. 2024 Nov 23;148(1):68. doi: 10.1007/s00401-024-02836-5 (PMC11585505; doi:10.1007/s00401-024-02836-5)
Supplement: Supplementary file 6 — Supplementary file6 (XLSX 12 KB) [file 401_2024_2836_MOESM6_ESM.xlsx]

## Sheet: Suppl table XX
Suppl. table 3. Chromosomal copy numbers in selected PitNETs reveal tetraploid state for specific chromosomes. Ploidy states for chromosomes 9, 12, 13 and 22 in 24 specimens established by FISH were used to derive the copy numbers of remaining chromosomes from the EPIC-derived CNV profiles.
Specimen ID are indicated in left column with reference to Figure 2 and Figure 5 in the main text.
Ploidy states assessed by FISH are indicated in light blue shading, while EPIC-derived ploidy states are indicated using dark blue shading.
Copy numbers are visualized using red shading for 1, light grey shading for balanced, light green shading for 3, and green shading for 4.
Arm-level copy numbers are indicated using numbering and text in red for 1 and green for 3-4.
ID	1	2	3	4	5	6	7	8	9	10	11	12	13	14	15	16	17	18	19	20	21	22
1	2	2	2	4	4	2	4	2	4	2	2	4	4	4	2	2	2	2	4	4	2	2
16	2	2	2	2	4	2	4 (p) 3 (q)	2	2 (p) 4 (q)	2	2	2	2	4	2	4 (p) 2 (q)	2	2	4 (p) 2 (q)	2	2	2
17	2	2	2	2	4	2	4	4	4	2	2	4	3	4	2	3 or 4	2	2	3 or 4	4	2	2
19	1 (p) >4 (q)	2	3	2	4	2	4	2 (p) 3 (q)	4 (p) 3(q)	2	1	4	1	>4	2	2	2 (p) 4 (q)	1	4 (p) 2 (q)	4	2	2
21	2	2	2	4	4	2	4	2	4	2	2	4	4	4	2	2	2	2	4	4	3 or 4	2
28	4	2	2	2	4	2	4	2	4	2	2	4	2	4	4	4	2	2	3 or 4	2	2	2
29A	2	2	2	2	4	2	4	2	4	2	2	4	4	4	2	2	2	2	3 or 4	4	2	2
29B	2	2	2	2	4	2	4	2	4	2	2	4	4	4	2	2	2	2	3 or 4	4	2	2
33	2	2	2	2	4	1	4	4	4	2	2	4	2	4	2	3 or 4	2	2	3 or 4	4	2	4
34	2	2	2	2	4	2	4	2	4	2	2	4	2	4	2	4	2	2	3 or 4	4	4	2
38	2	2	3	4	4	2	4	2	3	2	2	4	3	>4	3	4	3	2	4	2	2	4
41	2 (p) 4 (q)	2	4 (p) 2 (q)	2	3	3 (p) 2 (q)	3	2 (p) 4 (q)	4	2	2	3	2	>4	2	2	3	2	4 (p) 2 (q)	2	3	2
56	2	2	2	2	4	2	4	2	4	2	2	4	4	4	2	3 or 4	2	2	3 or 4	4	2	2
59	2	2	4	2	4	2	4	4	4	2	4 (p) 2 (q)	4	4	4	2	2	2 (p) 4 (q)	2	4	4	2	2
60A	2	2	2	2	4	2	4	2	4	2	2	4	4	4	2	3 or 4	2	2	3 or 4	2	4	2
63	1 (p) 2 (q)	1	2	2	2	2 (p) 1 (q)	2	2 (p) 1 (q)	2	2 (p) 1 (q)	1	2	1	2	2	2	2	2	2	2	2	2
64	2	2	2	2	4	2	4	3	4	2	2	4	2	4	2	3 or 4	2	2	4	4	2	4
69	2	2	2	2	4	2	4	4	4	2	2 (p) 4 (q)	4	2	4	2	3 or 4	2	2	3 or 4	3 or 4	2	4
74	2	2	2	2	4	2	4	4	4	2	4	4	2	4	2	3 or 4	2	2	3 or 4	3 or 4	2	4
76	2	2	4	2	>4	2	3 (p) 4 (q)	2 (p) 4 (q)	4	2	4	4	2	4	2	2	2 (p) 4 (q)	4	3 or 4	4	2	2
87	2	2	2	2	3	2	3	4	4	2	2	3	2	3	2	2	2	3	3	3	2	2
101	2	2	2	2	2	2	2	2	2	2	2	2	2	2	2	2	2	2	2	2	2	2
102	2	2	2	2	2	2	2	2	2	2	2	3	2	2	2	2	2	2	2	2	2	2
111	2	2	2	2	2	2	2	2	2	2	2	2	2	2	1	1	2	2	3	2	2	1
